# Supplementary material for: Changing interactions among persistent species as the major driver of seasonal turnover in plant-caterpillar interactions
Source: PLoS One. 2018 Sep 6;13(9):e0203164. doi: 10.1371/journal.pone.0203164 (PMC6126867; doi:10.1371/journal.pone.0203164)
Supplement: S1 File — (R) [file pone.0203164.s003.R]

rm(list=ls())

##########################
# PART1. Beta Div  Code  #
##########################

#Use the following code to determine Beta-diversity of interactions 
#Using betalink package from (Poisot et. al. 2012)

##################
# Read in Data  #
##################
df<- read.csv("data.csv", header = TRUE)

##############
# Prep df   #
#############
#Remove unecessary columns. Dfs should now include the following variables ONLY: 
# region, plot type, plantsp, lepsp, psitsp (in that order)
df<- subset(df, select= c("Estação", "Spp_de_planta", "Esp_lagarta"))

#rename columns so code is universal
colnames(df)[colnames(df)=="Estação"] <- "season"
colnames(df)[colnames(df)=="Spp_de_planta"] <- "plantsp"
colnames(df)[colnames(df)=="Esp_lagarta"] <- "lepsp"

#################################################
# A)  CODE TO PREFORM BETA_DIVERSITY ANALYSIS #
#################################################
# First, loop to susbset df by plot and region and make an interaction matrix for each subset
# Author: Josh Harrison/ Josh Jahner

#Subset seasons
sublist=NA
for (i in unique(df[,1])){ 
  sublist[i]<-list(subset(df, df[,1] == i)) 
  print(i)
}

##Next, loop through all the season dataframes in list and make  matrices

matrix_list = list()

for (i in 1: length(unique(sublist))){ 
  
  if (length(sublist[[i]]) > 1 & length(sublist[[i]]) > 1 ){
    
    rows<-unique(sublist[[i]][[3]]) #lep sp (Esp_lagarta) =rows
    cols<-unique(sublist[[i]][[2]]) #plant (Spp_de_planta) =columns
    matrix1<- matrix(nrow = length(rows), ncol = length(cols))
    
    df = data.frame(sublist[[i]])
    
    for (k in 1: length(rows)){
      sub_rows<- subset(df, lepsp== rows[k]) 
      for (j in 1:length(cols)){ 
        sub_cols<-subset(sub_rows, plantsp == cols[j]) 
        matrix1[k,j]<-length(sub_cols[,2])
      }
    }
    colnames(matrix1) <- cols
    rownames(matrix1) <- rows
    matrix_list[[i]] = matrix1
  }else{next}
}

matrix_list[[1]]<-NULL


# Calculate Network Beta Diversity Using Approach/Betalink Package in (Poisot et al. 2012)
library("betalink")

# Takes a list of networks as matrices, returns a list of igraph objects. This puts it in a 
# format that igraph package can read. Igraph is the format the betalink package uses. 
igraph_list<-prepare_networks(matrix_list, directed=FALSE)

#returns returns the pairwise beta-diversity components among networks
#Default is currently set to bf=B11 for Soresens diveristy index
# Change to bf=B01 for Whittaker, or bf=B10 for Jaccard/bray-curtis

betavalues<-network_betadiversity(igraph_list, complete= TRUE, bf=B11) 

#Output:
# S (the species composition dissimilarity)
# WN (Differences (total) in interactions between networks)
# OS (component of WN....dissimilarity of interactions among shared species)
# ST(component of WN....dissimilarity of interactions owed to differences in  species composition)


# Data frame lists turnover values amoung the networks specified
# (e.g. Network1-Network2 and Network2-Network1),
# Code below reduces output by returning only 1 set of comparisons for each network
betavalues<- betavalues[-c(4,7:12),]

#Add network names so the table is more clear
#Network1: 'rainy-dry'
n1<-igraph_list$network_1
#Network2: seca
n2<-igraph_list$network_2
#Network3: seca/chuvosa`
n3<-igraph_list$network_3
#Network4: chuvosa
n4<-igraph_list$network_4

#Add network names so the table is more clear
betavalues$i<-ifelse(betavalues$i== "network_1", "rainy-dry", 
                     ifelse(betavalues$i== "network_2", "dry",
                            ifelse(betavalues$i== "network_3", "dry-rainy",
                                   "rainy")))
betavalues$j<-ifelse(betavalues$j== "network_1", "rainy-dry", 
                     ifelse(betavalues$j== "network_2", "dry",
                            ifelse(betavalues$j== "network_3", "dry-rainy",
                                   "rainy")))


#####################################################################
# B) Applying network_betaplot() to ID shared and unique edges #
####################################################################
#na= green (nodes or links unique to network 1)
#nb= blue (nodes or links unique to network 2)
#nw= grey (shared links or nodes)
network_betaplot<-function (n1, n2, na = "#2ca02c", nb = "#1f77b4", ns = "grey", 
                            ...) 
{
  M <- metaweb(list(n1, n2))
  s1 <- igraph::V(n1)$name
  s2 <- igraph::V(n2)$name
  vert_color <- rep(ns, length(igraph::V(M)))
  names(vert_color) <- igraph::V(M)$name
  for (v in igraph::V(M)$name) {
    if ((v %in% s1) && !(v %in% s2)) 
      vert_color[v] = na
    if (!(v %in% s1) && (v %in% s2)) 
      vert_color[v] = nb
  }
  make_readable_edgelist = function(x) {
    X = igraph::get.edgelist(x)
    return(paste(X[, 1], X[, 2]))
  }
  edge_color <- rep(ns, length(igraph::E(M)))
  em = make_readable_edgelist(M)
  names(edge_color) <- em
  e1 = make_readable_edgelist(n1)
  e2 = make_readable_edgelist(n2)
  for (ee in em) {
    if ((ee %in% e1) && !(ee %in% e2)) 
      edge_color[ee] = na
    if (!(ee %in% e1) && (ee %in% e2)) 
      edge_color[ee] = nb
  }
  igraph::plot.igraph(M, vertex.color = vert_color, edge.color = edge_color, 
                      vertex.size=3, vertex.label.cex=0.5,layout=layout_in_circle,...)
}

network_betaplot(n1,n2)
network_betaplot(n1,n3)
network_betaplot(n1,n4)
network_betaplot(n2,n3)
network_betaplot(n3,n4)

##############################################################################################


######################################
#  PART2: WITHIN SEASON VARIATION    #
######################################

rm(list=ls())

#-------------------Within season variation 

#Use the following code to determine Beta-diversity of interactions  within a season
#Using betalink package from (Poisot et. al. 2012)

##################
# Read in Data  #
##################
data<- read.csv("data.csv", header = TRUE)

#rename columns so code is universal
colnames(data)[colnames(data)=="Estação"] <- "season"
colnames(data)[colnames(data)=="Spp_de_planta"] <- "plantsp"
colnames(data)[colnames(data)=="Esp_lagarta"] <- "lepsp"
##############
# Prep df   #
#############
#Remove unecessary columns. Dfs should now include the following variables ONLY: 
# region, plot type, plantsp, lepsp, psitsp (in that order)
df<- subset(data, select= c("season", "plantsp", "lepsp", "Data"))


#Create month column to subset by month
library("lubridate")
df$Data <- as.Date(df$Data, format= "%d/%m/%y")
df$month <- format(df$Data, "%b") # month

rainy<- subset(df, season== "chuvosa")
rainydry<- subset(df, season== "chuvosa/seca")
dryrainy<- subset(df, season== "seca/chuvosa")
dry<- subset(df, season== "seca")


###############
# A)  Rainy  #
##############
# First, loop to susbset df by plot and region and make an interaction matrix for each subset
# Author: Josh Harrison/ Josh Jahner

#Subset seasons
sublist=NA
for (i in unique(rainy[,5])){ 
  sublist[i]<-list(subset(rainy, rainy[,5] == i)) 
  print(i)
}

##Next, loop through all the season dataframes in list and make  matrices

matrix_list = list()

for (i in 1: length(unique(sublist))){ 
  
  if (length(sublist[[i]]) > 1 & length(sublist[[i]]) > 1 ){
    
    rows<-unique(sublist[[i]][[3]]) #lep sp (Esp_lagarta) =rows
    cols<-unique(sublist[[i]][[2]]) #plant (Spp_de_planta) =columns
    matrix1<- matrix(nrow = length(rows), ncol = length(cols))
    
    df = data.frame(sublist[[i]])
    
    for (k in 1: length(rows)){
      sub_rows<- subset(df, lepsp== rows[k]) 
      for (j in 1:length(cols)){ 
        sub_cols<-subset(sub_rows, plantsp == cols[j]) 
        matrix1[k,j]<-length(sub_cols[,2])
      }
    }
    colnames(matrix1) <- cols
    rownames(matrix1) <- rows
    matrix_list[[i]] = matrix1
  }else{next}
}

matrix_list[[1]]<-NULL


# Calculate Network Beta Diversity Using Approach/Betalink Package in (Poisot et al. 2012)
library("betalink")
igraph_list<-prepare_networks(matrix_list, directed=FALSE)
r_beta<-network_betadiversity(igraph_list, complete= TRUE, bf=B11) 
r_beta<- r_beta[3:5,]
r_beta$season<-rep("rainy", 3)

##################
# B)  Rainy/dry  #
##################
# First, loop to susbset df by plot and region and make an interaction matrix for each subset
# Author: Josh Harrison/ Josh Jahner

#Subset seasons
sublist=NA
for (i in unique(rainydry[,5])){ 
  sublist[i]<-list(subset(rainydry, rainydry[,5] == i)) 
  print(i)
}

##Next, loop through all the season dataframes in list and make  matrices

matrix_list = list()

for (i in 1: length(unique(sublist))){ 
  
  if (length(sublist[[i]]) > 1 & length(sublist[[i]]) > 1 ){
    
    rows<-unique(sublist[[i]][[3]]) #lep sp (Esp_lagarta) =rows
    cols<-unique(sublist[[i]][[2]]) #plant (Spp_de_planta) =columns
    matrix1<- matrix(nrow = length(rows), ncol = length(cols))
    
    df = data.frame(sublist[[i]])
    
    for (k in 1: length(rows)){
      sub_rows<- subset(df, lepsp== rows[k]) 
      for (j in 1:length(cols)){ 
        sub_cols<-subset(sub_rows, plantsp == cols[j]) 
        matrix1[k,j]<-length(sub_cols[,2])
      }
    }
    colnames(matrix1) <- cols
    rownames(matrix1) <- rows
    matrix_list[[i]] = matrix1
  }else{next}
}

matrix_list[[1]]<-NULL


igraph_list<-prepare_networks(matrix_list, directed=FALSE)
rd_beta<-network_betadiversity(igraph_list, complete= TRUE, bf=B11) 
rd_beta<- rd_beta[3:5,]
rd_beta$season<-rep("rainydry", 3)


##################
# C)  dry/rainy  #
##################
# First, loop to susbset df by plot and region and make an interaction matrix for each subset
# Author: Josh Harrison/ Josh Jahner

#Subset seasons
sublist=NA
for (i in unique(dryrainy[,5])){ 
  sublist[i]<-list(subset(dryrainy, dryrainy[,5] == i)) 
  print(i)
}

##Next, loop through all the season dataframes in list and make  matrices

matrix_list = list()

for (i in 1: length(unique(sublist))){ 
  
  if (length(sublist[[i]]) > 1 & length(sublist[[i]]) > 1 ){
    
    rows<-unique(sublist[[i]][[3]]) #lep sp (Esp_lagarta) =rows
    cols<-unique(sublist[[i]][[2]]) #plant (Spp_de_planta) =columns
    matrix1<- matrix(nrow = length(rows), ncol = length(cols))
    
    df = data.frame(sublist[[i]])
    
    for (k in 1: length(rows)){
      sub_rows<- subset(df, lepsp== rows[k]) 
      for (j in 1:length(cols)){ 
        sub_cols<-subset(sub_rows, plantsp == cols[j]) 
        matrix1[k,j]<-length(sub_cols[,2])
      }
    }
    colnames(matrix1) <- cols
    rownames(matrix1) <- rows
    matrix_list[[i]] = matrix1
  }else{next}
}

matrix_list[[1]]<-NULL

igraph_list<-prepare_networks(matrix_list, directed=FALSE)
dr_beta<-network_betadiversity(igraph_list, complete= TRUE, bf=B11) 
dr_beta<- dr_beta[3:5,]
dr_beta$season<-rep("dryrainy", 3)


############
# D) dry  #
############
# First, loop to susbset df by plot and region and make an interaction matrix for each subset
# Author: Josh Harrison/ Josh Jahner

#Subset seasons
sublist=NA
for (i in unique(dry[,5])){ 
  sublist[i]<-list(subset(dry, dry[,5] == i)) 
  print(i)
}

##Next, loop through all the season dataframes in list and make  matrices

matrix_list = list()

for (i in 1: length(unique(sublist))){ 
  
  if (length(sublist[[i]]) > 1 & length(sublist[[i]]) > 1 ){
    
    rows<-unique(sublist[[i]][[3]]) #lep sp (Esp_lagarta) =rows
    cols<-unique(sublist[[i]][[2]]) #plant (Spp_de_planta) =columns
    matrix1<- matrix(nrow = length(rows), ncol = length(cols))
    
    df = data.frame(sublist[[i]])
    
    for (k in 1: length(rows)){
      sub_rows<- subset(df, lepsp== rows[k]) 
      for (j in 1:length(cols)){ 
        sub_cols<-subset(sub_rows, plantsp == cols[j]) 
        matrix1[k,j]<-length(sub_cols[,2])
      }
    }
    colnames(matrix1) <- cols
    rownames(matrix1) <- rows
    matrix_list[[i]] = matrix1
  }else{next}
}

matrix_list[[1]]<-NULL
# Calculate Network Beta Diversity Using Approach/Betalink Package in (Poisot et al. 2012)
library("betalink")
igraph_list<-prepare_networks(matrix_list, directed=FALSE)
d_beta<-network_betadiversity(igraph_list, complete= TRUE, bf=B11) 
d_beta<- d_beta[3:5,]
d_beta$season<-rep("dry", 3)


betadf<- rbind(dr_beta, rd_beta, r_beta, d_beta)


plots<-
  data %>%
  group_by(season)%>%
  summarise(length(unique(Plot)))


#######################################################################################

rm(list=ls())
###########################################################
# Part3: CODE TO CREATE DATAFRAMES FOR CYTOSCAPE NETWORKS #
###########################################################
#Use the code below to set up the node and edgelists for Cytoscape networks

#########################
# A) Whole network       #
##########################

# Read in Data  
df<- read.csv("data.csv", header = TRUE)

#change names to R user friendly designations
colnames(df)[colnames(df)=="Spp_de_planta"] <- "plntsp"
colnames(df)[colnames(df)=="Esp_lagarta"] <- "lepsp"
colnames(df)[colnames(df)=="Abun_lagarta"] <- "lep_abun"
colnames(df)[colnames(df)=="inteacoes"] <- "edge"
colnames(df)[colnames(df)=="Estação"] <- "season"
colnames(df)[colnames(df)=="Data"] <- "date"

df<- subset( df, select= c("season","plntsp","lepsp","lep_abun", "edge", "date"))

#Add columns for node attributes...these become categorical variables that are 
#useful for Cytoscape attributes
library("tidyverse")

dat<- 
  df%>%
  mutate(interaction="edge_weight", plnt_attr= "plant", lep_attr= "lep" )

#Rename plant and lep species with codes so the node labels fit within the nodes
dat<-
  dat %>%
  mutate(plnt_code= paste0("P_", match(plntsp, unique (plntsp))), 
         lep_code= paste0("L_", match(lepsp, unique (lepsp))))

# calculate abundance and relative abundance (degree) of each edge (frequency of an interaction)
wholenetwork<-
  dat%>%
  group_by(edge)%>%
  mutate(edge_abun = n())

# Add column with weighted abundance
wholenetwork<- 
  wholenetwork%>%
  filter(!duplicated(edge))

wholenetwork<-
  wholenetwork %>%
  mutate(edge_weight= edge_abun/nrow(wholenetwork))

#write out files to read in to cytoscape
write.csv(wholenetwork, "wholenetwork.csv")

### GATHER INFO TO MANUALLY CHANGE SIZE OF THE NODES (WEIGHT BY SPECIES ABUN.)  
# calculate abundance  (degree) of each node type 
# by season so weights for most abundant species are illustrated in the cytoscape diagram
# I increased the node size for all nodes with an abundance above the 90th percentile. 
# The node size in the cytoscape networks reflects the proportion to the largest node abundance


####-------------------------Calculate node weight for wholenetwork
plantsp<- 
  dat%>%
  group_by(plnt_code)%>%
  mutate(plnt_abun = n())%>%
  filter(!duplicated(plnt_code))
plantsp<-plantsp[order(plantsp$plnt_abun),]
plantsp<- subset(plantsp, select= c("plnt_abun", "plnt_code", "plntsp"))

lepsp<- 
  dat%>%
  group_by(lep_code)%>%
  mutate(lep_abun = sum(lep_abun))%>%
  filter(!duplicated(lep_code))
lepsp<-lepsp[order(lepsp$lep_abun),]
lepsp<- subset(lepsp, select= c("lep_abun", "lep_code", "lepsp"))

edge<-
  dat%>%
  group_by(date, edge)%>%
  mutate(edge_abun = n())%>%
  filter(!duplicated(edge))

edge<-edge[order(edge$edge_abun),]

#########################
# B) Seasonal network   #
##########################

rm(list=ls())

# Read in Data  
df<- read.csv("data.csv", header = TRUE)

#change names to R user friendly designations
colnames(df)[colnames(df)=="Spp_de_planta"] <- "plntsp"
colnames(df)[colnames(df)=="Esp_lagarta"] <- "lepsp"
colnames(df)[colnames(df)=="Abun_lagarta"] <- "lep_abun"
colnames(df)[colnames(df)=="inteacoes"] <- "edge"
colnames(df)[colnames(df)=="Estação"] <- "season"
colnames(df)[colnames(df)=="Data"] <- "date"

df<- subset( df, select= c("season","plntsp","lepsp","lep_abun", "edge", "date"))

#Add columns for node attributes...these become categorical variables that are 
#useful for Cytoscape attributes
library("tidyverse")

dat<- 
  df%>%
  mutate(interaction="edge_weight", plnt_attr= "plant", lep_attr= "lep" )

#Rename plant and lep species with codes so the node labels fit within the nodes
dat<-
  dat %>%
  mutate(plnt_code= paste0("P_", match(plntsp, unique (plntsp))), 
         lep_code= paste0("L_", match(lepsp, unique (lepsp))))

# calculate abundance and relative abundance (degree) of each edge (frequency of an interaction)

season<- 
  dat%>%
  group_by(season, edge)%>%
  mutate(edge_abun = n())


# Add column with weighted abundance

season<-
  season %>%
  group_by(season)%>%
  mutate(edge_weight= edge_abun/length(edge))


# Remove rows with duplicated interactions
season<- 
  season%>%
  group_by(season)%>%
  filter(!duplicated(edge))

######------------------create dataframes for import into cytoscape

#Create rainy_dry season df
rainy_dry<- 
  season %>%
  filter(season == "chuvosa/seca")
rainy_dry<- subset( rainy_dry, select= c("plnt_code","plnt_attr", "lep_code","lep_attr","interaction","edge_weight"))

#Create dry_rainy season df
dry_rainy<- 
  season %>%
  filter(season == "seca/chuvosa")
dry_rainy<- subset( dry_rainy, select=  c("plnt_code","plnt_attr", "lep_code","lep_attr","interaction","edge_weight"))

#Create dry season df
dry<- 
  season %>%
  filter(season == "seca")
dry<- subset(dry, select=  c("plnt_code","plnt_attr", "lep_code","lep_attr","interaction","edge_weight"))

#Create rainy season df
rainy<- 
  season %>%
  filter(season == "chuvosa")
rainy<- subset(rainy, select=  c("plnt_code","plnt_attr", "lep_code","lep_attr","interaction","edge_weight"))

#write out files to read in to cytoscape
write.csv(rainy_dry,"rainy_dry.csv")
write.csv(dry_rainy,"dry_rainy.csv")
write.csv(dry,"dry.csv")
write.csv(rainy,"rainy.csv")

### GATHER INFO TO MANUALLY CHANGE SIZE OF THE NODES (WEIGHT BY SPECIES ABUN.)  
# calculate abundance  (degree) of each node type 
# by season so weights for most abundant species are illustrated in the cytoscape diagram
# I increased the node size for all nodes with an abundance above the 90th percentile. 
# The node size in the cytoscape networks reflects the proportion to the largest node abundance
# This ratio is denoted in the column "ratio". 
df<- 
  dat%>%
  group_by(season, plnt_code)%>%
  mutate(plnt_abun = n())

#Add column with weighted abundance

df<- 
  df%>%
  group_by(season, lep_code)%>%
  mutate(lep_sum = sum(lep_abun)) 

df<-
  df %>%
  group_by(season)%>%
  mutate( plnt_deg= plnt_abun/length(plntsp),
          lep_deg= lep_sum/sum(lep_sum))

#Plant Node summary: 
#summarise nodes abundance for each trophic level
#select nodes with highest degree and adjust size of node in cytoscape to illustrate node wieght
plant_summary<- 
  df%>%
  group_by(season)%>%
  select(season,plnt_code, plnt_abun,plnt_deg)%>%
  filter(!duplicated(plnt_code))

plant_summary<- 
  plant_summary%>%
  arrange(season, plnt_abun)

plant_summary<- 
  plant_summary%>%
  group_by(season)%>%
  mutate(ratio= plnt_deg/(max(plnt_deg)))

rainy<- 
  plant_summary%>%
  filter(season=="chuvosa")
quantile(rainy$plnt_deg, .90) 
#enlarge plant nodes with a node_deg >= 0.02923977


dry<- 
  plant_summary%>%
  filter(season=="seca")
quantile(dry$plnt_deg, .90) #enlarge node with a node_deg >= 0.0555

rainy_dry<- 
  plant_summary%>%
  filter(season=="chuvosa/seca")
quantile(rainy_dry$plnt_deg, .90) #enlarge node with a node_deg >= 0.0285

dry_rainy<- 
  plant_summary%>%
  filter(season=="seca/chuvosa")
quantile(dry_rainy$plnt_deg, .90) #enlarge node with a node_deg >= 0.039

#Lep Node summary: 
#summarise nodes abundance for each trophic level
#select nodes with highest degree and adjust size of node in cytoscape to illustrate node wieght
lep_summary<- 
  df%>%
  group_by(season)%>%
  select(season,lep_code, lep_sum,lep_deg)%>%
  filter(!duplicated(lep_code))

lep_summary<- 
  lep_summary%>%
  arrange(season, lep_sum)

lep_summary<- 
  lep_summary%>%
  group_by(season)%>%
  mutate(ratio= lep_deg/(max(lep_deg)))

rainy<- 
  lep_summary%>%
  filter(season=="chuvosa")

quantile(rainy$lep_deg, .90) #enlarge plant nodes with a node_deg >= 0.00049

dry<- 
  lep_summary%>%
  filter(season=="seca")

quantile(dry$lep_deg, .90) #enlarge node with a node_deg >= 0.0043

rainy_dry<- 
  lep_summary%>%
  filter(season=="chuvosa/seca")

quantile(rainy_dry$lep_deg, .90) #enlarge node with a node_deg >= 0.0019

dry_rainy<- 
  lep_summary%>%
  filter(season=="seca/chuvosa")

quantile(dry_rainy$lep_deg, .90) #enlarge node with a node_deg >= 0.0208

#########################
# C) Plotlevel network   #
##########################

rm(list=ls())

#Use the code below to set up the node and edgelists for Cytoscape networks
setwd("~/Desktop/Working Directory/Danis Code/Send to lee")

# Read in Data 
df<- read.csv("data.csv", header = TRUE)

#change names to R user friendly designations
colnames(df)[colnames(df)=="Spp_de_planta"] <- "plntsp"
colnames(df)[colnames(df)=="Esp_lagarta"] <- "lepsp"
colnames(df)[colnames(df)=="Abun_lagarta"] <- "lep_abun"
colnames(df)[colnames(df)=="inteacoes"] <- "edge"
colnames(df)[colnames(df)=="Estação"] <- "season"
colnames(df)[colnames(df)=="Data"] <- "date"

df<- subset( df, select= c("season","plntsp","lepsp","lep_abun", "edge", "date"))

#Add columns for node attributes...these become categorical variables that are 
#useful for Cytoscape attributes
library("tidyverse")

dat<- 
  df%>%
  mutate(interaction="edge_weight", plnt_attr= "plant", lep_attr= "lep" )

#Rename plant and lep species with codes so the node labels fit within the nodes
dat<-
  dat %>%
  mutate(plnt_code= paste0("P_", match(plntsp, unique (plntsp))), 
         lep_code= paste0("L_", match(lepsp, unique (lepsp))))

# calculate abundance and relative abundance (degree) of each edge (frequency of an interaction)
# for a plot ('plotlevel'), a season ('season') or all nodes and edges condsidered 
# (wholenetwork)
plotlevel<-
  dat%>%
  group_by(date, edge)%>%
  mutate(edge_abun = n())


# Add column with weighted abundance
plotlevel<-
  plotlevel %>%
  group_by(date)%>%
  mutate(edge_weight= edge_abun/length(edge))


# Remove rows with duplicated interactions
plotlevel<- 
  plotlevel%>%
  group_by(date)%>%
  filter(!duplicated(edge))


######------------------create dataframes for import into cytoscape
#Create plotlevel df
plotlevel<- subset(plotlevel, date=="18/03/10") 


####-------------------------Calculate node weight for plotlevel
plantsp<- 
  dat%>%
  group_by(date, plnt_code)%>%
  mutate(plnt_abun = n())%>%
  filter(!duplicated(plnt_code))
plantsp<- subset(plantsp, date== "18/03/10")

lepsp<- 
  dat%>%
  group_by(date, lep_code)%>%
  mutate(lep_abun = n())%>%
  filter(!duplicated(lep_code))
lepsp<- subset(lepsp, date== "18/03/10")

edge<-
  dat%>%
  group_by(edge)%>%
  mutate(edge_abun = n())%>%
  filter(!duplicated(edge))

edge<-edge[order(edge$edge_abun),]
