# Supplementary material for: Changing interactions among persistent species as the major driver of seasonal turnover in plant-caterpillar interactions
Source: PLoS One. 2018 Sep 6;13(9):e0203164. doi: 10.1371/journal.pone.0203164 (PMC6126867; doi:10.1371/journal.pone.0203164)
Supplement: S2 File — (CSV) [file pone.0203164.s004.csv]

Local	Plot	Data	Season	Lat_S	Long_W	plantsp	plantID	lepsp	plantsp_ID	interaction	Diet	lep_abun	lep_abrigo	plant_height	Leaves	N_leaves(log3)	total area	% Fol_Nov	flower	fruit
FAL	1	18/03/10	rainy/dry	-15.95433	-47.92082	Davila_elliptica	1	Picnotena_sp.	Davila_elliptica1	Davila_ellipticaPicnotena_sp.	M	1	0	1.6	7.0	5	1120.0	0	0	0
FAL	1	18/03/10	rainy/dry	-15.95433	-47.92082	Qualea_parviflora	1	Edebessa_purens	Qualea_parviflora1	Qualea_parvifloraEdebessa_purens	P	2	0	0.5	8.0	4	640.0	0	0	0
FAL	1	18/03/10	rainy/dry	-15.95433	-47.92082	Caryocar_brasiliensis	1	Inga_haemataula	Caryocar_brasiliensis1	Caryocar_brasiliensisInga_haemataula	P	1	1	3	5.5	5	990.0	0	0	0
FAL	1	18/03/10	rainy/dry	-15.95433	-47.92082	Byrsonima_pachyphylla	1	Gonioterma_exquisita	Byrsonima_pachyphylla1	Byrsonima_pachyphyllaGonioterma_exquisita	O	1	1	2	12.7	6	7600.0	0	0	0
FAL	1	18/03/10	rainy/dry	-15.95433	-47.92082	Machaerium_acutifolium	1	Elachistidae_sp.1	Machaerium_acutifolium1	Machaerium_acutifoliumElachistidae_sp.1	P	2	1	1.5	8.5	4	680.0	0	0	0
FAL	1	18/03/10	rainy/dry	-15.95433	-47.92082	Davila_elliptica	2	Picnotena_sp.	Davila_elliptica2	Davila_ellipticaPicnotena_sp.	M	2	0	1	7.5	5	900.0	0	0	0
FAL	1	18/03/10	rainy/dry	-15.95433	-47.92082	Acosmium_dasycarpum	1	Dalcerina_tijucana	Acosmium_dasycarpum1	Acosmium_dasycarpumDalcerina_tijucana	P	2	0	0.5	10.5	3	315	0	0	0
FAL	2	18/03/10	rainy/dry	-15.95453	-47.92892	Acosmium_dasycarpum	1	Pococera_oeredella	Acosmium_dasycarpum1	Acosmium_dasycarpumPococera_oeredella	P	1	1	0.6	9.2	3	184	0	0	0
FAL	2	18/03/10	rainy/dry	-15.95453	-47.92892	Roupala_montana	1	Eomichla_sp.	Roupala_montana1	Roupala_montanaEomichla_sp.	M	1	1	1.9	10.0	5	1800.0	0	0	0
FAL	2	18/03/10	rainy/dry	-15.95453	-47.92892	Maprounea_guianensis	1	Megalopyge_albicollis	Maprounea_guianensis1	Maprounea_guianensisMegalopyge_albicollis	P	2	0	0.6	6.0	3	132	0	0	0
FAL	2	18/03/10	rainy/dry	-15.95453	-47.92892	Miconia_albicans	1	Elachistidae_sp.1	Miconia_albicans1	Miconia_albicansElachistidae_sp.1	P	1	1	0.7	8.8	4	437.5	5	0	0
FAL	2	18/03/10	rainy/dry	-15.95453	-47.92892	Qualea_grandiflora	4	Inga_haemataula	Qualea_grandiflora4	Qualea_grandifloraInga_haemataula	P	1	1	1.6	9.8	3	292.5	0	0	0
FAL	2	18/03/10	rainy/dry	-15.95453	-47.92892	Stryphnodendron_adstringens	1	Mazdacis_sp.	Stryphnodendron_adstringens1	Stryphnodendron_adstringensMazdacis_sp.	O	2	1	0.6	18.6	2	167.4	0	0	0
FAL	2	18/03/10	rainy/dry	-15.95453	-47.92892	Stryphnodendron_adstringens	2	Mazdacis_sp.	Stryphnodendron_adstringens2	Stryphnodendron_adstringensMazdacis_sp.	O	2	1	0.8	25.0	2	200.0	0	0	0
FAL	3	23/03/10	rainy/dry	-15.95388	-47.92873	Byrsonima_pachyphylla	1	Gonioterma_exquisita	Byrsonima_pachyphylla1	Byrsonima_pachyphyllaGonioterma_exquisita	O	1	1	1.3	15.1	4	1512.0	0	0	0
FAL	3	23/03/10	rainy/dry	-15.95388	-47.92873	Maprounea_guianensis	1	Megalopyge_albicollis	Maprounea_guianensis1	Maprounea_guianensisMegalopyge_albicollis	P	2	0	0.9	5.7	5	1022.4	0	0	0
FAL	3	23/03/10	rainy/dry	-15.95388	-47.92873	Qualea_multiflora	1	sem_id_(133)	Qualea_multiflora1	Qualea_multiflorasem_id_(133)	P	2		0.6	5.8	4	214.6	0	0	0
FAL	3	23/03/10	rainy/dry	-15.95388	-47.92873	Miconia_albicans	1	Cicinnus_sp.	Miconia_albicans1	Miconia_albicansCicinnus_sp.	P	1	1	0.3	8.4	2	50.4	0	0	0
FAL	3	23/03/10	rainy/dry	-15.95388	-47.92873	Qualea_parviflora	1	Antaeotricha_subdulcis	Qualea_parviflora1	Qualea_parvifloraAntaeotricha_subdulcis	P	2	1	0.8	7.3	5	876.0	0	0	0
FAL	3	23/03/10	rainy/dry	-15.95388	-47.92873	Miconia_ferruginata	1	Inga_phaeocrassa	Miconia_ferruginata1	Miconia_ferruginataInga_phaeocrassa	P	2	1	1.2	16	5	4000.0	10	0	0
FAL	3	23/03/10	rainy/dry	-15.95388	-47.92873	Miconia_ferruginata	1	sp.2	Miconia_ferruginata1	Miconia_ferruginatasp.2	M	2	1	1.2	16	5	4000.0	10	0	0
FAL	3	23/03/10	rainy/dry	-15.95388	-47.92873	Qualea_parviflora	2	Compsolechia_sp.1	Qualea_parviflora2	Qualea_parvifloraCompsolechia_sp.1	P	1	1	0.6	6.8	5	1020.0	0	0	0
FAL	3	23/03/10	rainy/dry	-15.95388	-47.92873	Qualea_multiflora	2	Inga_sp.	Qualea_multiflora2	Qualea_multifloraInga_sp.	P	4	1	1.1	7.8	4	390.0	0	0	0
FAL	3	23/03/10	rainy/dry	-15.95388	-47.92873	Qualea_multiflora	2	Elachistidae_sp.3	Qualea_multiflora2	Qualea_multifloraElachistidae_sp.3	M	4	1	1.1	7.8	4	390.0	0	0	0
FAL	4	23/03/10	rainy/dry	-15.95363	-47.92325	Roupala_montana	1	Eomichla_sp.	Roupala_montana1	Roupala_montanaEomichla_sp.	M	2	1	1.8	10.8	6	4320.0	0	0	0
FAL	4	23/03/10	rainy/dry	-15.95363	-47.92325	Brosimum_gaudichaudii	1	sp.4	Brosimum_gaudichaudii1	Brosimum_gaudichaudiisp.4	M	2	0	1.5	8.6	5	1555.2	0	0	0
FAL	4	23/03/10	rainy/dry	-15.95363	-47.92325	Byrsonima_coccolobifolia	1	Cerconota_achatina	Byrsonima_coccolobifolia1	Byrsonima_coccolobifoliaCerconota_achatina	O	1	1	1.5	11.0	4	550.0	0	0	0
FAL	4	23/03/10	rainy/dry	-15.95363	-47.92325	Byrsonima_coccolobifolia	2	Inga_haemataula	Byrsonima_coccolobifolia2	Byrsonima_coccolobifoliaInga_haemataula	P	2	1	3	10.1	5	1868.5	0	0	0
FAL	4	23/03/10	rainy/dry	-15.95363	-47.92325	Byrsonima_coccolobifolia	3	Cerconota_achatina	Byrsonima_coccolobifolia3	Byrsonima_coccolobifoliaCerconota_achatina	O	5	1	1.5	10.1	5	1515.0	0	0	0
FAL	4	23/03/10	rainy/dry	-15.95363	-47.92325	Byrsonima_coccolobifolia	4	Cerconota_achatina	Byrsonima_coccolobifolia4	Byrsonima_coccolobifoliaCerconota_achatina	O	1	1	1.9	10.1	5	1515.0	0	0	0
FAL	5	25/03/10	rainy/dry	-15.95278	-47.9225	Sp.1	1	Inga_haemataula	Sp.11	Sp.1Inga_haemataula	P	1	1	1	4.5	3	135.0	0	0	0
FAL	5	25/03/10	rainy/dry	-15.95278	-47.9225	Qualea_parviflora	1	Antaeotricha_subdulcis	Qualea_parviflora1	Qualea_parvifloraAntaeotricha_subdulcis	P	2	1	1.45	7.6	5	1824.0	0	0	0
FAL	5	25/03/10	rainy/dry	-15.95278	-47.9225	Erythroxylum_tortuosum	1	Inga_phaeocrassa	Erythroxylum_tortuosum1	Erythroxylum_tortuosumInga_phaeocrassa	P	2	1	0.5	21.8	2	196.2	0	0	0
FAL	5	25/03/10	rainy/dry	-15.95278	-47.9225	Sp.3	1	Inga_haemataula	Sp.31	Sp.3Inga_haemataula	P	1	1	1.7	7.9	4	355.5	0	0	0
FAL	5	25/03/10	rainy/dry	-15.95278	-47.9225	Acosmium_dasycarpum	1	Inga_phaeocrassa	Acosmium_dasycarpum1	Acosmium_dasycarpumInga_phaeocrassa	P	2	1	1.3	9.3	4	381.3	0	0	0
FAL	5	25/03/10	rainy/dry	-15.95278	-47.9225	Acosmium_dasycarpum	1	Pococera_oeredella	Acosmium_dasycarpum1	Acosmium_dasycarpumPococera_oeredella	P	2	1	1	5.7	3	85.8	0	0	0
FAL	5	25/03/10	rainy/dry	-15.95278	-47.9225	Sp.8	1	Limacodidae_sp.	Sp.81	Sp.8Limacodidae_sp.	NI	2	0	1.5	11.0	2	55.0	0	0	0
FAL	5	25/03/10	rainy/dry	-15.95278	-47.9225	Baccharis_sp.	1	Oiketicus_kirby	Baccharis_sp.1	Baccharis_sp.Oiketicus_kirby	P	1	1	1.1	4.4	4	220.0	0	1	0
FAL	5	25/03/10	rainy/dry	-15.95278	-47.9225	Sp.9	1	Saturniidae_sp.9	Sp.91	Sp.9Saturniidae_sp.9	M	4	0	2	10.5	5	2301.2	0	0	0
FAL	5	25/03/10	rainy/dry	-15.95278	-47.9225	Roupala_montana	2	Inga_haemataula	Roupala_montana2	Roupala_montanaInga_haemataula	P	1	1	1.35	9.9	3	178.20	0	0	0
FAL	5	25/03/10	rainy/dry	-15.95278	-47.9225	Aspidosperma_macrocarpon	1	Diaphania_sp.1	Aspidosperma_macrocarpon1	Aspidosperma_macrocarponDiaphania_sp.1	M	4	1	0.8	24.8	3	496.0	0	0	0
FAL	6	30/03/10	rainy/dry	-15.95365	-47.91562	Roupala_montana	1	sp.9	Roupala_montana1	Roupala_montanasp.9	M	2	0	2	9.3	5	1860.00	0	0	0
FAL	6	30/03/10	rainy/dry	-15.95365	-47.91562	Acosmium_dasycarpum	1	Inga_phaeocrassa	Acosmium_dasycarpum1	Acosmium_dasycarpumInga_phaeocrassa	P	1	1	1	10.7	3	214	0	0	0
FAL	6	30/03/10	rainy/dry	-15.95365	-47.91562	Fruto_ta�a	1	sp.6	Fruto_ta�a1	Fruto_ta�asp.6	M	78	0	2.5	8.2	5	2448.0	10	0	5
FAL	6	30/03/10	rainy/dry	-15.95365	-47.91562	Protium_ovatum	1	Inga_haemataula	Protium_ovatum1	Protium_ovatumInga_haemataula	P	1	1	1	6.6	5	924.0	0	0	1
FAL	6	30/03/10	rainy/dry	-15.95365	-47.91562	Acosmium_dasycarpum	2	Inga_phaeocrassa	Acosmium_dasycarpum2	Acosmium_dasycarpumInga_phaeocrassa	P	2	1	1.6	10.5	5	1260	0	0	0
FAL	6	30/03/10	rainy/dry	-15.95365	-47.91562	Kielmeyera_coriacea	1	Mediavia_sp.	Kielmeyera_coriacea1	Kielmeyera_coriaceaMediavia_sp.	M	1		0.7	11.4	3	193.8	0	0	0
FAL	7	06/04/10	rainy/dry	-15.95137	-47.95582	Byrsonima_verbascifolia	1	Cerconota_achatina	Byrsonima_verbascifolia1	Byrsonima_verbascifoliaCerconota_achatina		1	1	2	14.7	5	2940.0	0	0	0
FAL	7	06/04/10	rainy/dry	-15.95137	-47.95582	Byrsonima_verbascifolia	1	Mazdacis_sp.	Byrsonima_verbascifolia1	Byrsonima_verbascifoliaMazdacis_sp.		1		2	14.7	5	2940.0	0	0	0
FAL	7	06/04/10	rainy/dry	-15.95137	-47.95582	Byrsonima_verbascifolia	1	Stenoma_sp.25	Byrsonima_verbascifolia1	Byrsonima_verbascifoliaStenoma_sp.25		4	1	2	14.7	5	2940.0	0	0	0
FAL	7	06/04/10	rainy/dry	-15.95137	-47.95582	Byrsonima_verbascifolia	2	Phycitinae_sp.20	Byrsonima_verbascifolia2	Byrsonima_verbascifoliaPhycitinae_sp.20		1	1	1.2	14.7	5	2352.0	0	0	0
FAL	8	06/04/10	rainy/dry	-15.965	-47.95611	Byrsonima_pachyphylla	1	Gonioterma_exquisita	Byrsonima_pachyphylla1	Byrsonima_pachyphyllaGonioterma_exquisita		2	1	1.9	22.0	5	3850.0	0	0	0
FAL	8	06/04/10	rainy/dry	-15.965	-47.95611	Lafoensia_pacari	1	Gelechiidae_sp.36	Lafoensia_pacari1	Lafoensia_pacariGelechiidae_sp.36		1	1	1.6	8.9	4	436.1	0	0	0
FAL	8	06/04/10	rainy/dry	-15.965	-47.95611	Kielmeyera_coriacea	1	Inga_oxybela	Kielmeyera_coriacea1	Kielmeyera_coriaceaInga_oxybela		1	1	1.7	11.9	4	1011.5	0	0	0
FAL	8	06/04/10	rainy/dry	-15.965	-47.95611	Kielmeyera_coriacea	1	Inga_phaeocrassa	Kielmeyera_coriacea1	Kielmeyera_coriaceaInga_phaeocrassa		2	1	1.7	11.9	4	1011.5	0	0	0
FAL	8	06/04/10	rainy/dry	-15.965	-47.95611	Esenbeckia_pumila	1	Heraclides_thoas_brasiliensis	Esenbeckia_pumila1	Esenbeckia_pumilaHeraclides_thoas_brasiliensis		2	0	0.5	13.9	4	695.0	0	0	0
FAL	8	06/04/10	rainy/dry	-15.965	-47.95611	Byrsonima_verbascifolia	1	Inga_phaeocrassa	Byrsonima_verbascifolia1	Byrsonima_verbascifoliaInga_phaeocrassa		2	1	1.5	14.7	4	882.0	0	0	0
FAL	9	06/04/10	rainy/dry	-15.96556	-47.95722	Davila_elliptica	1	Picnotena_sp.	Davila_elliptica1	Davila_ellipticaPicnotena_sp.		2	0	2	7.6	5	2280.0	0	0	0
FAL	9	06/04/10	rainy/dry	-15.96556	-47.95722	Roupala_montana	1	sp.2	Roupala_montana1	Roupala_montanasp.2		2	1	0.5	11.1	3	222.0	0	0	0
FAL	9	06/04/10	rainy/dry	-15.96556	-47.95722	Byrsonima_pachyphylla	1	Inga_phaeocrassa	Byrsonima_pachyphylla1	Byrsonima_pachyphyllaInga_phaeocrassa		2	1	1.5	20.1	3	603	0	0	0
FAL	9	06/04/10	rainy/dry	-15.96556	-47.95722	Folha_pequena_com_inf.	1	Inga_phaeocrassa	Folha_pequena_com_inf.1	Folha_pequena_com_inf.Inga_phaeocrassa		2	1	0.5	12.0	1	24.0	0	0	0
FAL	9	06/04/10	rainy/dry	-15.96556	-47.95722	Erythroxylum_deciduum	1	Inga_phaeocrassa	Erythroxylum_deciduum1	Erythroxylum_deciduumInga_phaeocrassa		2	1	1.92	6.4	5	960.0	0	0	0
FAL	10	06/04/10	rainy/dry	-15.96667	-47.95778	Erythroxylum_deciduum	1	Inga_phaeocrassa	Erythroxylum_deciduum1	Erythroxylum_deciduumInga_phaeocrassa		2	1	0.9	6.6	4	492.0	0	0	0
FAL	10	06/04/10	rainy/dry	-15.96667	-47.95778	Nervura_saliente_abaxial	1	sp.7	Nervura_saliente_abaxial1	Nervura_saliente_abaxialsp.7		2	0	0.4	9.3	3	148.8	0	0	0
FAL	10	06/04/10	rainy/dry	-15.96667	-47.95778	Byrsonima_pachyphylla	1	Inga_phaeocrassa	Byrsonima_pachyphylla1	Byrsonima_pachyphyllaInga_phaeocrassa		2	1	0.6	15.4	4	770.0	0	0	0
FAL	11	08/04/10	rainy/dry	-15.95557	-47.93263	Ouratea_hexasperma	1	Phobetron_hipparchia	Ouratea_hexasperma1	Ouratea_hexaspermaPhobetron_hipparchia		2	0	0.8	10.1	3	151.5	0	0	0
FAL	11	08/04/10	rainy/dry	-15.95557	-47.93263	Sp.1	1	sp.8	Sp.11	Sp.1sp.8		1	0	0.5	9.7	2	67.9	0	0	0
FAL	11	08/04/10	rainy/dry	-15.95557	-47.93263	Bauhinia_sp._(folha_pequena)	1	Aguna_albistria	Bauhinia_sp._(folha_pequena)1	Bauhinia_sp._(folha_pequena)Aguna_albistria	O	2	0	1	3.2	5	640.0	0	0	0
FAL	11	08/04/10	rainy/dry	-15.95557	-47.93263	Byrsonima_pachyphylla	1	sp.10	Byrsonima_pachyphylla1	Byrsonima_pachyphyllasp.10		2	0	2	12.4	6	4340.0	10	0	0
FAL	11	08/04/10	rainy/dry	-15.95557	-47.93263	Stryphnodendron_adstringens	1	Inga_haemataula	Stryphnodendron_adstringens1	Stryphnodendron_adstringensInga_haemataula		1	1	1.5	11.7	4	585.0	0	0	0
FAL	12	08/04/10	rainy/dry	-15.95565	-47.9325	Davila_elliptica	1	Picnotena_sp.	Davila_elliptica1	Davila_ellipticaPicnotena_sp.		2	0	1.8	9.6	4	768.0	15	0	0
FAL	12	08/04/10	rainy/dry	-15.95565	-47.9325	Baccharis_sp.	1	Oiketicus_kirby	Baccharis_sp.1	Baccharis_sp.Oiketicus_kirby		2	1	1.2	3.6	5	540.0	15	0	0
FAL	12	08/04/10	rainy/dry	-15.95565	-47.9325	Miconia_ferruginata	1	Psychidae_sp.	Miconia_ferruginata1	Miconia_ferruginataPsychidae_sp.		1	1	1.2	15.6	4	1248.0	5	0	0
FAL	12	08/04/10	rainy/dry	-15.95565	-47.9325	Myrsine_guianensis	1	Elbella_luteizona	Myrsine_guianensis1	Myrsine_guianensisElbella_luteizona		2	1	1.5	7.3	5	949.0	10	0	0
FAL	13	14/04/10	rainy/dry	-15.956	-47.93248	Acosmium_dasycarpum	1	sp.11	Acosmium_dasycarpum1	Acosmium_dasycarpumsp.11		2	0	0.5	7.4	2	74	0	0	0
FAL	13	14/04/10	rainy/dry	-15.956	-47.93248	Roupala_montana	1	sp.12	Roupala_montana1	Roupala_montanasp.12		1	0	1.9	9.8	4	588.0	0	0	0
FAL	13	14/04/10	rainy/dry	-15.956	-47.93248	Eremanthus_goyazensis	1	Inga_phaeocrassa	Eremanthus_goyazensis1	Eremanthus_goyazensisInga_phaeocrassa		2	1	1	10.4	3	218.4	5	0	0
FAL	13	14/04/10	rainy/dry	-15.956	-47.93248	Qualea_parviflora	3	Compsolechia_sp.1	Qualea_parviflora3	Qualea_parvifloraCompsolechia_sp.1		1	1	1	8.4	4	840.0	10	0	0
FAL	13	14/04/10	rainy/dry	-15.956	-47.93248	Qualea_parviflora	3	Tarema_sp.1	Qualea_parviflora3	Qualea_parvifloraTarema_sp.1		1	1	1	8.4	4	840.0	10	0	0
FAL	13	14/04/10	rainy/dry	-15.956	-47.93248	Maprounea_guianensis	1	Thyrididae_sp.2	Maprounea_guianensis1	Maprounea_guianensisThyrididae_sp.2		2	1	0.5	5.0	3	150.0	10	0	0
FAL	13	14/04/10	rainy/dry	-15.956	-47.93248	Byrsonima_subterranea	1	Gonioterma_exquisita	Byrsonima_subterranea1	Byrsonima_subterraneaGonioterma_exquisita		2	1	0.5	25.4	2	152.4	0	0	0
CO	14	15/04/10	rainy/dry	-15.96605	-47.85585	Tocoyena_formosa	1	Pseudasellodes_platygymma	Tocoyena_formosa1	Tocoyena_formosaPseudasellodes_platygymma		2	0	1.6	20.0	20	3	0	0	0
CO	14	15/04/10	rainy/dry	-15.96605	-47.85585	Davila_elliptica	1	Picnotena_sp.	Davila_elliptica1	Davila_ellipticaPicnotena_sp.		2	0	0.3	7.8	4	234.0	0	0	0
CO	14	15/04/10	rainy/dry	-15.96605	-47.85585	Davila_elliptica	2	Picnotena_sp.	Davila_elliptica2	Davila_ellipticaPicnotena_sp.		4	0	0.5	7.8	4	390.0	100	0	0
CO	14	15/04/10	rainy/dry	-15.96605	-47.85585	Acosmium_dasycarpum	1	sp.11	Acosmium_dasycarpum1	Acosmium_dasycarpumsp.11		4	0	0.4	8.5	4	382.5	100	0	0
CO	14	15/04/10	rainy/dry	-15.96605	-47.85585	Caryocar_brasiliensis	1	Thyrididae_sp.2	Caryocar_brasiliensis1	Caryocar_brasiliensisThyrididae_sp.2		1	1	0.5	10.5	3	199.5	5	0	0
CO	14	15/04/10	rainy/dry	-15.96605	-47.85585	Sp.5	1	Thyrididae_sp.2	Sp.51	Sp.5Thyrididae_sp.2		2	1	0.6	16.3	3	456.4	0	0	0
CO	14	15/04/10	rainy/dry	-15.96605	-47.85585	Miconia_fallax	1	Druentica_rotundula	Miconia_fallax1	Miconia_fallaxDruentica_rotundula		1	1	0.9	9.4	3	141.00	10	0	0
CO	14	15/04/10	rainy/dry	-15.96605	-47.85585	Qualea_multiflora	2	Compsolechia_sp.1	Qualea_multiflora2	Qualea_multifloraCompsolechia_sp.1		1	1	0.4	9.0	4	605	0	0	0
CO	14	15/04/10	rainy/dry	-15.96605	-47.85585	Maprounea_guianensis	1	Deuterollyta_chrysoderas	Maprounea_guianensis1	Maprounea_guianensisDeuterollyta_chrysoderas		4	1	0.3	5.3	4	169.6	0	0	0
CO	14	15/04/10	rainy/dry	-15.96605	-47.85585	Sp.5	2	Incarcha_aporalis	Sp.52	Sp.5Incarcha_aporalis		1	1	0.4	16.3	3	489.0	0	0	0
CO	15	15/04/10	rainy/dry	-15.76622	-47.85577	Qualea_grandiflora	1	Compsolechia_sp.1	Qualea_grandiflora1	Qualea_grandifloraCompsolechia_sp.1		2	1	1.5	14.7	4	1323.0	0	0	0
FAL	16	20/04/10	rainy/dry	-15.96368	-47.92407	Erythroxylum_deciduum	1	Gelechiidae_sp.9	Erythroxylum_deciduum1	Erythroxylum_deciduumGelechiidae_sp.9		3	1	0.6	6.6	4	264.0	0	0	0
FAL	16	20/04/10	rainy/dry	-15.96368	-47.92407	Aspidosperma_macrocarpon	1	Diaphania_sp.	Aspidosperma_macrocarpon1	Aspidosperma_macrocarponDiaphania_sp.		1	1	1.5	21.3	4	967.5	0	0	0
FAL	16	20/04/10	rainy/dry	-15.96368	-47.92407	Aspidosperma_macrocarpon	1	Diaphania_sp.1	Aspidosperma_macrocarpon1	Aspidosperma_macrocarponDiaphania_sp.1		1	1	1.5	21.3	4	967.5	0	0	0
FAL	16	20/04/10	rainy/dry	-15.96368	-47.92407	Qualea_multiflora	1	Compsolechia_sp.1	Qualea_multiflora1	Qualea_multifloraCompsolechia_sp.1		5	1	2	9.3	5	1302.0	0	0	0
FAL	16	20/04/10	rainy/dry	-15.96368	-47.92407	Qualea_multiflora	1	Pococera_oeredella	Qualea_multiflora1	Qualea_multifloraPococera_oeredella		1	1	2	9.3	5	1302.0	0	0	0
FAL	16	20/04/10	rainy/dry	-15.96368	-47.92407	Qualea_multiflora	1	sp.2	Qualea_multiflora1	Qualea_multiflorasp.2		2	1	2	9.3	5	1302.0	0	0	0
FAL	16	20/04/10	rainy/dry	-15.96368	-47.92407	Qualea_multiflora	2	Compsolechia_sp.1	Qualea_multiflora2	Qualea_multifloraCompsolechia_sp.1		2	1	1	14.1	4	455.6	15	0	0
FAL	16	20/04/10	rainy/dry	-15.96368	-47.92407	Qualea_multiflora	2	Stenoma_muscula	Qualea_multiflora2	Qualea_multifloraStenoma_muscula		1	1	1	14.1	4	455.6	15	0	0
FAL	16	20/04/10	rainy/dry	-15.96368	-47.92407	Aspidosperma_macrocarpon	2	Diaphania_sp.1	Aspidosperma_macrocarpon2	Aspidosperma_macrocarponDiaphania_sp.1		2	1	1.6	18.0	4	720.0	0	0	0
FAL	16	20/04/10	rainy/dry	-15.96368	-47.92407	Qualea_multiflora	5	Stenoma_muscula	Qualea_multiflora5	Qualea_multifloraStenoma_muscula		1	1	1	8.1	4	324.0	0	0	0
FAL	16	20/04/10	rainy/dry	-15.96368	-47.92407	Qualea_multiflora	7	Stenoma_muscula	Qualea_multiflora7	Qualea_multifloraStenoma_muscula		1	1	1.2	10.0	4	600.0	0	0	0
FAL	16	20/04/10	rainy/dry	-15.96368	-47.92407	Qualea_multiflora	8	Stenoma_muscula	Qualea_multiflora8	Qualea_multifloraStenoma_muscula		7	1	1.3	6.8	5	748.0	0	0	0
FAL	16	20/04/10	rainy/dry	-15.96368	-47.92407	Qualea_multiflora	9	Stenoma_muscula	Qualea_multiflora9	Qualea_multifloraStenoma_muscula		2	1	1	8.3	4	415.0	0	0	0
FAL	16	20/04/10	rainy/dry	-15.96368	-47.92407	Qualea_multiflora	10	Stenoma_cathosiota	Qualea_multiflora10	Qualea_multifloraStenoma_cathosiota		1	1	1.2	9.1	4	456.3	0	0	0
FAL	16	20/04/10	rainy/dry	-15.96368	-47.92407	Qualea_multiflora	11	Compsolechia_sp.1	Qualea_multiflora11	Qualea_multifloraCompsolechia_sp.1		1	1	1.3	11.6	4	812.0	0	0	0
FAL	16	20/04/10	rainy/dry	-15.96368	-47.92407	Qualea_multiflora	12	Compsolechia_sp.1	Qualea_multiflora12	Qualea_multifloraCompsolechia_sp.1		1	1	1.7	10.1	5	1515.0	0	0	0
FAL	16	20/04/10	rainy/dry	-15.96368	-47.92407	Qualea_multiflora	13	Stenoma_muscula	Qualea_multiflora13	Qualea_multifloraStenoma_muscula		1	1	1	8.1	4	324.0	40	0	0
FAL	16	20/04/10	rainy/dry	-15.96368	-47.92407	Qualea_multiflora	14	Inga_sp.13	Qualea_multiflora14	Qualea_multifloraInga_sp.13		1	1	1.6	12.9	4	1161.0	0	0	0
FAL	16	20/04/10	rainy/dry	-15.96368	-47.92407	Qualea_multiflora	14	Antaeotricha_sp.21	Qualea_multiflora14	Qualea_multifloraAntaeotricha_sp.21		2	1	1.6	12.9	4	1161.0	0	0	0
FAL	16	20/04/10	rainy/dry	-15.96368	-47.92407	Qualea_multiflora	14	Compsolechia_sp.1	Qualea_multiflora14	Qualea_multifloraCompsolechia_sp.1		4	1	1.6	12.9	4	1161.0	0	0	0
FAL	16	20/04/10	rainy/dry	-15.96368	-47.92407	Acosmium_dasycarpum	1	Inga_phaeocrassa	Acosmium_dasycarpum1	Acosmium_dasycarpumInga_phaeocrassa		2	1	1	11.0	3	165.0	0	0	0
FAL	16	20/04/10	rainy/dry	-15.96368	-47.92407	Acosmium_dasycarpum	1	Inga_sp.	Acosmium_dasycarpum1	Acosmium_dasycarpumInga_sp.		1	1	0.5	6.0	3	90.0	0	0	0
FAL	16	20/04/10	rainy/dry	-15.96368	-47.92407	Acosmium_dasycarpum	1	Pococera_oeredella	Acosmium_dasycarpum1	Acosmium_dasycarpumPococera_oeredella		1	1	1	7.5	4	352.5	0	0	0
FAL	16	20/04/10	rainy/dry	-15.96368	-47.92407	Acosmium_dasycarpum	2	Aguna_albistria	Acosmium_dasycarpum2	Acosmium_dasycarpumAguna_albistria	O	1	0	0.5	5.9	4	354.0	0	0	0
FAL	16	20/04/10	rainy/dry	-15.96368	-47.92407	Qualea_multiflora	15	Antaeotricha_sp.21	Qualea_multiflora15	Qualea_multifloraAntaeotricha_sp.21		2	1	1.3	10.3	4	618.0	0	0	0
FAL	16	20/04/10	rainy/dry	-15.96368	-47.92407	Qualea_multiflora	15	Antaeotricha_sp.	Qualea_multiflora15	Qualea_multifloraAntaeotricha_sp.		2	1	1.3	10.3	4	618.0	0	0	0
FAL	17	20/04/10	rainy/dry	-15.96388	-47.9241	Acosmium_dasycarpum	1	Inga_haemataula	Acosmium_dasycarpum1	Acosmium_dasycarpumInga_haemataula		1	1	1	0.8	3	240.0	0	0	0
FAL	17	20/04/10	rainy/dry	-15.96388	-47.9241	Qualea_multiflora	3	Stenoma_muscula	Qualea_multiflora3	Qualea_multifloraStenoma_muscula		5	1	1.7	9.6	4	960.0	0	0	0
FAL	17	20/04/10	rainy/dry	-15.96388	-47.9241	Qualea_multiflora	5	Antaeotricha_sp.	Qualea_multiflora5	Qualea_multifloraAntaeotricha_sp.		2	1	2	8.9	4	890.0	0	0	0
FAL	17	20/04/10	rainy/dry	-15.96388	-47.9241	Qualea_multiflora	5	Antaeotricha_sp.21	Qualea_multiflora5	Qualea_multifloraAntaeotricha_sp.21		2	1	2	8.9	4	890.0	0	0	0
FAL	17	20/04/10	rainy/dry	-15.96388	-47.9241	Rourea_induta	1	Inga_haemataula	Rourea_induta1	Rourea_indutaInga_haemataula		1	1	1.5	4.7	4	470.0	0	0	0
FAL	17	20/04/10	rainy/dry	-15.96388	-47.9241	Qualea_multiflora	6	Antaeotricha_sp.21	Qualea_multiflora6	Qualea_multifloraAntaeotricha_sp.21		1	1	1.5	11.2	5	2240.0	0	0	0
FAL	17	20/04/10	rainy/dry	-15.96388	-47.9241	Qualea_multiflora	7	Stenoma_muscula	Qualea_multiflora7	Qualea_multifloraStenoma_muscula		1	1	1.6	7.8	6	2730.0	0	0	0
FAL	17	20/04/10	rainy/dry	-15.96388	-47.9241	Qualea_multiflora	7	Tarema_macarina	Qualea_multiflora7	Qualea_multifloraTarema_macarina		1	1	1.6	7.8	6	2730.0	0	0	0
FAL	17	20/04/10	rainy/dry	-15.96388	-47.9241	Qualea_multiflora	1	Pococera_oeredella	Qualea_multiflora1	Qualea_multifloraPococera_oeredella		1	1	3	6.1	5	1220.0	0	0	0
FAL	17	20/04/10	rainy/dry	-15.96388	-47.9241	Qualea_multiflora	1	Stenoma_muscula	Qualea_multiflora1	Qualea_multifloraStenoma_muscula		1	1	3	6.1	5	1220.0	0	0	0
FAL	17	20/04/10	rainy/dry	-15.96388	-47.9241	Qualea_multiflora	1	Antaeotricha_sp.21	Qualea_multiflora1	Qualea_multifloraAntaeotricha_sp.21		3	1	3	6.1	5	1220.0	0	0	0
FAL	18	20/04/10	rainy/dry	-15.96417	-47.92472	Qualea_multiflora	1	Inga_haemataula	Qualea_multiflora1	Qualea_multifloraInga_haemataula		3	1	5	8.6	6	8600	0	0	0
FAL	18	20/04/10	rainy/dry	-15.96417	-47.92472	Qualea_multiflora	1	Inga_sp.	Qualea_multiflora1	Qualea_multifloraInga_sp.		1	1	5	8.6	6	8600	0	0	0
FAL	18	20/04/10	rainy/dry	-15.96417	-47.92472	Qualea_multiflora	1	Thyrididae_sp.2	Qualea_multiflora1	Qualea_multifloraThyrididae_sp.2		1	1	5	8.6	6	8600	0	0	0
FAL	18	20/04/10	rainy/dry	-15.96417	-47.92472	Qualea_multiflora	1	Pococera_oeredella	Qualea_multiflora1	Qualea_multifloraPococera_oeredella		1	1	5	8.6	6	8600	0	0	0
FAL	18	20/04/10	rainy/dry	-15.96417	-47.92472	Qualea_multiflora	1	Lurama_sp.	Qualea_multiflora1	Qualea_multifloraLurama_sp.		2	1	5	8.6	6	8600	0	0	0
FAL	18	20/04/10	rainy/dry	-15.96417	-47.92472	Davila_elliptica	1	Picnotena_sp.	Davila_elliptica1	Davila_ellipticaPicnotena_sp.		2	0	1.3	6.8	5	1360.0	0	0	0
FAL	18	20/04/10	rainy/dry	-15.96417	-47.92472	Qualea_multiflora	4	Antaeotricha_sp.21	Qualea_multiflora4	Qualea_multifloraAntaeotricha_sp.21		1	1	1.7	7.6	4	380	0	0	0
FAL	18	20/04/10	rainy/dry	-15.96417	-47.92472	Qualea_multiflora	4	Compsolechia_sp.1	Qualea_multiflora4	Qualea_multifloraCompsolechia_sp.1		1	1	1.7	7.6	4	380	0	0	0
FAL	18	20/04/10	rainy/dry	-15.96417	-47.92472	Qualea_multiflora	4	Stenoma_sp.8	Qualea_multiflora4	Qualea_multifloraStenoma_sp.8		1	1	1.7	7.6	4	380	0	0	0
FAL	18	20/04/10	rainy/dry	-15.96417	-47.92472	Qualea_multiflora	4	Inga_phaeocrassa	Qualea_multiflora4	Qualea_multifloraInga_phaeocrassa		1	1	1.7	7.6	4	380	0	0	0
FAL	18	20/04/10	rainy/dry	-15.96417	-47.92472	Qualea_multiflora	4	Phobetron_hipparchia	Qualea_multiflora4	Qualea_multifloraPhobetron_hipparchia		1	0	1.7	7.6	4	380	0	0	0
FAL	18	20/04/10	rainy/dry	-15.96417	-47.92472	Vochysia_elliptica	1	Heliodinidae_sp.1	Vochysia_elliptica1	Vochysia_ellipticaHeliodinidae_sp.1		1	1	1.3	8.9	4	708.8	0	0	0
FAL	18	20/04/10	rainy/dry	-15.96417	-47.92472	Qualea_multiflora	2	Compsolechia_sp.1	Qualea_multiflora2	Qualea_multifloraCompsolechia_sp.1		1	1	1.4	11.8	5	2360	0	0	0
FAL	18	20/04/10	rainy/dry	-15.96417	-47.92472	Qualea_multiflora	3	Antaeotricha_sp.21	Qualea_multiflora3	Qualea_multifloraAntaeotricha_sp.21		1	1	1.6	9.0	5	1170	0	0	0
FAL	18	20/04/10	rainy/dry	-15.96417	-47.92472	Qualea_multiflora	3	Stenoma_muscula	Qualea_multiflora3	Qualea_multifloraStenoma_muscula		3	1	1.6	9.0	5	1170	0	0	0
FAL	18	20/04/10	rainy/dry	-15.96417	-47.92472	Byrsonima_pachyphylla	1	Anacampsis_sp.	Byrsonima_pachyphylla1	Byrsonima_pachyphyllaAnacampsis_sp.		1	1	2	15.4	4	1540.0	0	0	0
FAL	18	20/04/10	rainy/dry	-15.96417	-47.92472	Roupala_montana	1	Symmachia_hippodice	Roupala_montana1	Roupala_montanaSymmachia_hippodice		2	0	1.5	9.6	3	192.0	0	0	0
FAL	19	23/04/10	rainy/dry	-15.96557	-47.5524	Qualea_multiflora	1	Antaeotricha_sp.	Qualea_multiflora1	Qualea_multifloraAntaeotricha_sp.		1	1	1.8	8.6	5	688	0	0	0
FAL	19	23/04/10	rainy/dry	-15.96557	-47.5524	Qualea_multiflora	2	Pococera_oeredella	Qualea_multiflora2	Qualea_multifloraPococera_oeredella		1	1	2	6.2	4	310	0	0	0
FAL	19	23/04/10	rainy/dry	-15.96557	-47.5524	Qualea_multiflora	2	Stenoma_muscula	Qualea_multiflora2	Qualea_multifloraStenoma_muscula		1	1	2	6.2	4	310	0	0	0
FAL	19	23/04/10	rainy/dry	-15.96557	-47.5524	Myrsine_guianensis	1	Antaeotricha_sp.21	Myrsine_guianensis1	Myrsine_guianensisAntaeotricha_sp.21		1	1	1	6.1	4	610.0	0	0	0
FAL	19	23/04/10	rainy/dry	-15.96557	-47.5524	Myrsine_guianensis	1	Inga_haemataula	Myrsine_guianensis1	Myrsine_guianensisInga_haemataula		1	1	1	6.1	4	610.0	0	0	0
FAL	19	23/04/10	rainy/dry	-15.96557	-47.5524	Davila_elliptica	1	Picnotena_sp.	Davila_elliptica1	Davila_ellipticaPicnotena_sp.		2	0	0.8	9.5	3	256.5	45	0	0
FAL	19	23/04/10	rainy/dry	-15.96557	-47.5524	Qualea_multiflora	4	Antaeotricha_sp.21	Qualea_multiflora4	Qualea_multifloraAntaeotricha_sp.21		1	1	1	7.8	3	101.4	0	0	0
FAL	19	23/04/10	rainy/dry	-15.96557	-47.5524	Qualea_multiflora	5	Stenoma_muscula	Qualea_multiflora5	Qualea_multifloraStenoma_muscula		1	1	1	9.9	2	99	0	0	0
FAL	19	23/04/10	rainy/dry	-15.96557	-47.5524	Qualea_multiflora	6	Inga_phaeocrassa	Qualea_multiflora6	Qualea_multifloraInga_phaeocrassa		2	1	1.3	9.6	3	288	10	0	0
FAL	19	23/04/10	rainy/dry	-15.96557	-47.5524	Qualea_multiflora	7	Stenoma_muscula	Qualea_multiflora7	Qualea_multifloraStenoma_muscula		2	1	1.5	8.3	4	415	0	0	0
FAL	19	23/04/10	rainy/dry	-15.96557	-47.5524	Ouratea_hexasperma	1	Dichomeris_sp.6	Ouratea_hexasperma1	Ouratea_hexaspermaDichomeris_sp.6		1	1	0.5	11.8	2	59.0	60	0	0
FAL	19	23/04/10	rainy/dry	-15.96557	-47.5524	Qualea_parviflora	5	Compsolechia_sp.1	Qualea_parviflora5	Qualea_parvifloraCompsolechia_sp.1		1	1	1.3	7.0	5	1050.0	0	0	0
FAL	19	23/04/10	rainy/dry	-15.96557	-47.5524	Psidium_pohlianum	1	Inga_sp.3	Psidium_pohlianum1	Psidium_pohlianumInga_sp.3		1	1	1.58	8.4	5	1260	50	0	0
FAL	21	27/04/10	rainy/dry	-15.93915	-47.92648	Miconia_albicans	1	Hemimene_sp.1	Miconia_albicans1	Miconia_albicansHemimene_sp.1		1		0.5	11.0	4	704.0	0	0	1
FAL	21	27/04/10	rainy/dry	-15.93915	-47.92648	Byrsonima_verbascifolia	1	Cerconota_achatina	Byrsonima_verbascifolia1	Byrsonima_verbascifoliaCerconota_achatina		2	1	1.6	21.4	4	856.0	0	0	1
FAL	21	27/04/10	rainy/dry	-15.93915	-47.92648	Myrsine_guianensis	1	Dalceridae_sp.1	Myrsine_guianensis1	Myrsine_guianensisDalceridae_sp.1		2	0	1.7	8.9	5	1335.0	0	0	1
FAL	21	27/04/10	rainy/dry	-15.93915	-47.92648	Myrsine_guianensis	2	Ochrotaenia_flexa	Myrsine_guianensis2	Myrsine_guianensisOchrotaenia_flexa		4	1	2	9.2	5	1840.0	0	0	1
FAL	21	27/04/10	rainy/dry	-15.93915	-47.92648	Ouratea_hexasperma	1	Inga_haemataula	Ouratea_hexasperma1	Ouratea_hexaspermaInga_haemataula		1	1	1.4	12.7	5	1905.0	0	0	1
FAL	21	27/04/10	rainy/dry	-15.93915	-47.92648	Erythroxylum_suberosum	1	sp.14	Erythroxylum_suberosum1	Erythroxylum_suberosumsp.14		2	0	1	8.3	3	166.0	0	0	0
FAL	21	27/04/10	rainy/dry	-15.93915	-47.92648	Myrsine_guianensis	4	Ochrotaenia_flexa	Myrsine_guianensis4	Myrsine_guianensisOchrotaenia_flexa		1	1	0.7	8.2	3	155.8	0	0	0
FAL	22	27/04/10	rainy/dry	-15.94028	-47.92694	Myrsine_guianensis	2	Aguna_albistria	Myrsine_guianensis2	Myrsine_guianensisAguna_albistria	O	1	0	2.5	5.6	5	840.0	0	0	0
FAL	22	27/04/10	rainy/dry	-15.94028	-47.92694	Myrsine_guianensis	2	Inga_sp.	Myrsine_guianensis2	Myrsine_guianensisInga_sp.		1	1	2.5	5.6	5	840.0	0	0	0
FAL	22	27/04/10	rainy/dry	-15.94028	-47.92694	Myrsine_guianensis	3	Hylesia_ebalus	Myrsine_guianensis3	Myrsine_guianensisHylesia_ebalus		2	0	0.5	9.9	3	158.4	5	0	0
FAL	22	27/04/10	rainy/dry	-15.94028	-47.92694	Myrsine_guianensis	4	Ochrotaenia_flexa	Myrsine_guianensis4	Myrsine_guianensisOchrotaenia_flexa		4	1	2.2	7.3	5	1095.0	0	0	0
FAL	22	27/04/10	rainy/dry	-15.94028	-47.92694	Esenbeckia_pumila	1	Inga_haemataula	Esenbeckia_pumila1	Esenbeckia_pumilaInga_haemataula		1	1	0.3	14.7	3	367.5	0	0	0
FAL	22	27/04/10	rainy/dry	-15.94028	-47.92694	Peixotoa_sp.	1	Antaeotricha_subdulcis	Peixotoa_sp.1	Peixotoa_sp.Antaeotricha_subdulcis		1	1	0.5	7.0	2	70.0	0	0	0
FAL	22	27/04/10	rainy/dry	-15.94028	-47.92694	Myrsine_guianensis	5	Episimus_sp.3	Myrsine_guianensis5	Myrsine_guianensisEpisimus_sp.3		1	1	0.5	9.4	3	131.6	15	0	0
FAL	23	27/04/10	rainy/dry	-15.94167	-47.9275	Esenbeckia_pumila	1	sp.2	Esenbeckia_pumila1	Esenbeckia_pumilasp.2		1	1	1	13.2	4	1056.0	0	0	0
FAL	23	27/04/10	rainy/dry	-15.94167	-47.9275	Byrsonima_pachyphylla	1	Cerconota_achatina	Byrsonima_pachyphylla1	Byrsonima_pachyphyllaCerconota_achatina		2	1	1.2	8.7	4	391.5	3	0	0
FAL	23	27/04/10	rainy/dry	-15.94167	-47.9275	Erythroxylum_deciduum	1	Dichomeris_sp.1	Erythroxylum_deciduum1	Erythroxylum_deciduumDichomeris_sp.1		2	1	1.6	5.5	5	1100.0	100	0	0
FAL	23	27/04/10	rainy/dry	-15.94167	-47.9275	Diplusodum_sp.	4	Dalcerina_tijucana	Diplusodum_sp.4	Diplusodum_sp.Dalcerina_tijucana		1	0	1.6	2.0	5	300.0	2	0	1
FAL	23	27/04/10	rainy/dry	-15.94167	-47.9275	Davila_elliptica	1	Picnotena_sp.	Davila_elliptica1	Davila_ellipticaPicnotena_sp.		2	0	1.6	7.9	4	790.0	10	0	0
FAL	23	27/04/10	rainy/dry	-15.94167	-47.9275	Erythroxylum_campestre	1	Compsolechia_sp.7	Erythroxylum_campestre1	Erythroxylum_campestreCompsolechia_sp.7		2	1	0.7	4.9	3	147.0	0	0	0
FAL	23	27/04/10	rainy/dry	-15.94167	-47.9275	Erythroxylum_deciduum	1	Urodus_sp.	Erythroxylum_deciduum1	Erythroxylum_deciduumUrodus_sp.		2	0	1.6	5.5	5	1100.0	100	0	0
FAL	24	27/04/10	rainy/dry	-15.94278	-47.92833	Asteraceae_sp.	1	sp.14	Asteraceae_sp.1	Asteraceae_sp.sp.14		1	0	1	9.8	3	254.8	5	0	0
FAL	24	27/04/10	rainy/dry	-15.94278	-47.92833	Lafoensia_pacari	1	Compsolechia_sp.22	Lafoensia_pacari1	Lafoensia_pacariCompsolechia_sp.22		1	1	0.5	9.8	2	49.0	100	0	0
FAL	24	27/04/10	rainy/dry	-15.94278	-47.92833	Byrsonima_coccolobifolia	1	Cerconota_achatina	Byrsonima_coccolobifolia1	Byrsonima_coccolobifoliaCerconota_achatina		2	1	2.5	10.8	5	2700.0	0	0	0
FAL	24	27/04/10	rainy/dry	-15.94278	-47.92833	Byrsonima_coccolobifolia	1	Inga_haemataula	Byrsonima_coccolobifolia1	Byrsonima_coccolobifoliaInga_haemataula		1	1	2.5	10.8	5	2700.0	0	0	0
FAL	24	27/04/10	rainy/dry	-15.94278	-47.92833	Byrsonima_coccolobifolia	1	sp.13	Byrsonima_coccolobifolia1	Byrsonima_coccolobifoliasp.13		2	0	2.5	10.8	5	2700.0	0	0	0
FAL	24	27/04/10	rainy/dry	-15.94278	-47.92833	Davila_elliptica	1	Picnotena_sp.	Davila_elliptica1	Davila_ellipticaPicnotena_sp.		2	0	1	7.3	3	182.5	0	0	0
FAL	24	27/04/10	rainy/dry	-15.94278	-47.92833	Myrtaceae_caule_quadrado	1	Phobetron_hipparchia	Myrtaceae_caule_quadrado1	Myrtaceae_caule_quadradoPhobetron_hipparchia		1	0	0.3	7.5	2	60	0	0	0
FAL	24	27/04/10	rainy/dry	-15.94278	-47.92833	Myrtaceae_caule_quadrado	1	sp.15	Myrtaceae_caule_quadrado1	Myrtaceae_caule_quadradosp.15		2	0	0.3	7.5	2	60	0	0	0
FAL	24	27/04/10	rainy/dry	-15.94278	-47.92833	Kielmeyera_coriacea	2	Podalia_annulipes	Kielmeyera_coriacea2	Kielmeyera_coriaceaPodalia_annulipes		2	0	1.8	14.4	4	1094.4	0	0	0
FAL	24	27/04/10	rainy/dry	-15.94278	-47.92833	Peixotoa_sp.	1	Hylesia_sp.1	Peixotoa_sp.1	Peixotoa_sp.Hylesia_sp.1		2	0	0.6	10.6	2	84.8	0	0	0
FAL	24	27/04/10	rainy/dry	-15.94278	-47.92833	Diplusodum_sp.	1	Inga_haemataula	Diplusodum_sp.1	Diplusodum_sp.Inga_haemataula		1	1	0.8	1.4	3	28.0	0	0	0
FAL	24	27/04/10	rainy/dry	-15.94278	-47.92833	Ouratea_hexasperma	1	Hylesia_sp.1	Ouratea_hexasperma1	Ouratea_hexaspermaHylesia_sp.1		2	0	1.6	10.9	4	654.0	0	0	0
FAL	25	27/04/10	rainy/dry	-15.94389	-47.92917	Croton_goyazensis	1	Hesperiidae_sp.2	Croton_goyazensis1	Croton_goyazensisHesperiidae_sp.2		2	1	0.3	4.5	3	85.5	50	0	0
FAL	25	27/04/10	rainy/dry	-15.94389	-47.92917	Diospyros_burchellii	1	Thyrididae_sp.1	Diospyros_burchellii1	Diospyros_burchelliiThyrididae_sp.1		10	1	1	17.4	4	1044.0	0	0	0
FAL	25	27/04/10	rainy/dry	-15.94389	-47.92917	Qualea_parviflora	1	Inga_sp.3	Qualea_parviflora1	Qualea_parvifloraInga_sp.3		1	1	2.5	7.0	6	4900.0	0	0	0
FAL	25	27/04/10	rainy/dry	-15.94389	-47.92917	Diospyros_burchellii	2	Compsolechia_sp.7	Diospyros_burchellii2	Diospyros_burchelliiCompsolechia_sp.7		2	1	1.7	19.4	5	2910.0	0	0	0
FAL	25	27/04/10	rainy/dry	-15.94389	-47.92917	Diospyros_burchellii	2	Stenoma_sp.25	Diospyros_burchellii2	Diospyros_burchelliiStenoma_sp.25		19	1	1.7	19.4	5	2910.0	0	0	0
FAL	25	27/04/10	rainy/dry	-15.94389	-47.92917	Heteropteris_sp.	2	Stenoma_sp.6	Heteropteris_sp.2	Heteropteris_sp.Stenoma_sp.6		1	1	0.4	3.3	3	42.9	0	0	0
FAL	25	27/04/10	rainy/dry	-15.94389	-47.92917	Lafoensia_pacari	1	Compsolechia_sp.22	Lafoensia_pacari1	Lafoensia_pacariCompsolechia_sp.22		1	1	0.8	6.7	4	402.0	100	0	0
FAL	25	27/04/10	rainy/dry	-15.94389	-47.92917	Smilax_campestris	1	sp.20	Smilax_campestris1	Smilax_campestrissp.20		1	0	1	5.3	4	503.0	0	0	0
FAL	25	27/04/10	rainy/dry	-15.94389	-47.92917	Miconia_albicans	2	sp.14	Miconia_albicans2	Miconia_albicanssp.14		2	0	1.1	8.7	5	957.0	10	0	0
FAL	25	27/04/10	rainy/dry	-15.94389	-47.92917	Cybianthus_detergens	1	Episimus_sp.5	Cybianthus_detergens1	Cybianthus_detergensEpisimus_sp.5		3	1	0.7	3.8	4	152.0	0	0	0
JBB	26	04/05/10	rainy/dry	-15.93917	-47.90982	Roupala_montana	1	Inga_phaeocrassa	Roupala_montana1	Roupala_montanaInga_phaeocrassa	P	1	1	0.5	11.4	3	342.0	5	0	0
JBB	26	04/05/10	rainy/dry	-15.93917	-47.90982	Acosmium_dasycarpum	1	Pococera_oeredella	Acosmium_dasycarpum1	Acosmium_dasycarpumPococera_oeredella	P	1	1	1.1	7.8	4	421.2	0	0	0
JBB	26	04/05/10	rainy/dry	-15.93917	-47.90982	Protium_ovatum	1	Inga_phaeocrassa	Protium_ovatum1	Protium_ovatumInga_phaeocrassa	P	1	1	0.5	8.9	4	311.5	0	0	1
JBB	26	04/05/10	rainy/dry	-15.93917	-47.90982	Qualea_multiflora	1	Thyrididae_sp.2	Qualea_multiflora1	Qualea_multifloraThyrididae_sp.2	M	2	1	1.5	9.7	4	870.0	5	0	0
JBB	26	04/05/10	rainy/dry	-15.93917	-47.90982	Byrsonima_coccolobifolia	1	Cerconota_achatina	Byrsonima_coccolobifolia1	Byrsonima_coccolobifoliaCerconota_achatina	O	1	1	0.4	9.7	3	242.5	30	0	0
JBB	27	04/05/10	rainy/dry	-15.88238	-47.83198	Acosmium_dasycarpum	1	Antaeotricha_sp.14	Acosmium_dasycarpum1	Acosmium_dasycarpumAntaeotricha_sp.14	O	1	1	2.1	8.2	4	820.0	5	0	0
JBB	27	04/05/10	rainy/dry	-15.88238	-47.83198	Acosmium_dasycarpum	2	sp.16	Acosmium_dasycarpum2	Acosmium_dasycarpumsp.16	NI	1	0	1.9	8.4	5	1008.0	0	0	0
JBB	27	04/05/10	rainy/dry	-15.88238	-47.83198	Acosmium_dasycarpum	3	Antaeotricha_sp.17	Acosmium_dasycarpum3	Acosmium_dasycarpumAntaeotricha_sp.17	O	5	1	1.9	8.4	5	1260.0	0	0	0
JBB	27	04/05/10	rainy/dry	-15.88238	-47.83198	Erythroxylum_suberosum	1	Antaeotricha_sp.	Erythroxylum_suberosum1	Erythroxylum_suberosumAntaeotricha_sp.	P	1	1	1	16.4	3	426.4	0	0	0
JBB	27	04/05/10	rainy/dry	-15.88238	-47.83198	Erythroxylum_suberosum	1	Antaeotricha_sp.3	Erythroxylum_suberosum1	Erythroxylum_suberosumAntaeotricha_sp.3	P	1	1	1	16.4	3	426.4	0	0	0
JBB	28	04/05/10	rainy/dry	-15.94056	-47.91083	Qualea_multiflora	1	Lurama_sp.	Qualea_multiflora1	Qualea_multifloraLurama_sp.	P	1	1	0.9	6.9	4	483.0	0	0	0
JBB	28	04/05/10	rainy/dry	-15.94056	-47.91083	Qualea_multiflora	3	Lurama_sp.	Qualea_multiflora3	Qualea_multifloraLurama_sp.	P	1	1	0.5	6.7	4	670.0	0	0	0
JBB	28	04/05/10	rainy/dry	-15.94056	-47.91083	Qualea_multiflora	4	Inga_phaeocrassa	Qualea_multiflora4	Qualea_multifloraInga_phaeocrassa	P	1	1	0.9	6.9	4	483.0	0	0	0
JBB	28	04/05/10	rainy/dry	-15.94056	-47.91083	Qualea_grandiflora	1	Compsolechia_sp.1	Qualea_grandiflora1	Qualea_grandifloraCompsolechia_sp.1	P	1	1	0.5	9.9	2	99	0	0	0
JBB	28	04/05/10	rainy/dry	-15.94056	-47.91083	Qualea_grandiflora	1	Tarema_sp.1	Qualea_grandiflora1	Qualea_grandifloraTarema_sp.1	NI	1	1	0.5	9.9	2	99	0	0	0
JBB	29	04/05/10	rainy/dry	-15.88245	-47.832	Qualea_grandiflora	1	Inga_haemataula	Qualea_grandiflora1	Qualea_grandifloraInga_haemataula	P	1	1	2	9.7	4	970	0	0	0
JBB	29	04/05/10	rainy/dry	-15.88245	-47.832	Acosmium_dasycarpum	1	Inga_phaeocrassa	Acosmium_dasycarpum1	Acosmium_dasycarpumInga_phaeocrassa	P	2	1	1.97	6.1	4	610.0	0	0	0
JBB	30	04/05/10	rainy/dry	-15.94065	-47.91097	Myrsine_guianensis	1	Geometridae_sp.1	Myrsine_guianensis1	Myrsine_guianensisGeometridae_sp.1	P	2	0	0.6	8.7	3	182.7	29	0	0
JBB	30	04/05/10	rainy/dry	-15.94065	-47.91097	Myrsine_guianensis	2	Geometridae_sp.1	Myrsine_guianensis2	Myrsine_guianensisGeometridae_sp.1	P	2	0	1.3	7.8	4	390.0	0	0	0
JBB	30	04/05/10	rainy/dry	-15.94065	-47.91097	Davila_elliptica	1	Inga_haemataula	Davila_elliptica1	Davila_ellipticaInga_haemataula	P	2	1	1	7.1	5	781.0	62	0	0
JBB	30	04/05/10	rainy/dry	-15.94065	-47.91097	Davila_elliptica	1	Inga_neospila	Davila_elliptica1	Davila_ellipticaInga_neospila	P	1	1	1	7.1	5	781.0	62	0	0
JBB	30	04/05/10	rainy/dry	-15.94065	-47.91097	Davila_elliptica	1	Lurama_sp.	Davila_elliptica1	Davila_ellipticaLurama_sp.	P	1	1	1	7.1	5	781.0	62	0	0
JBB	30	04/05/10	rainy/dry	-15.94065	-47.91097	Qualea_multiflora	1	Inga_phaeocrassa	Qualea_multiflora1	Qualea_multifloraInga_phaeocrassa	P	2	1	1.2	7.3	5	949.0	0	0	0
JBB	30	04/05/10	rainy/dry	-15.94065	-47.91097	Byrsonima_coccolobifolia	1	Cerconota_achatina	Byrsonima_coccolobifolia1	Byrsonima_coccolobifoliaCerconota_achatina	O	5	1	1.5	9.9	3	198.0	0	0	0
JBB	30	04/05/10	rainy/dry	-15.94065	-47.91097	Acosmium_dasycarpum	1	Diaphania_sp.1	Acosmium_dasycarpum1	Acosmium_dasycarpumDiaphania_sp.1	M	1	1	1.4	7.2	4	360.0	17	0	0
JBB	30	04/05/10	rainy/dry	-15.94065	-47.91097	Acosmium_dasycarpum	1	Platynota_rostrana	Acosmium_dasycarpum1	Acosmium_dasycarpumPlatynota_rostrana	P	2	1	1.4	7.2	4	360.0	17	0	0
JBB	30	04/05/10	rainy/dry	-15.94065	-47.91097	Qualea_multiflora	3	Compsolechia_sp.1	Qualea_multiflora3	Qualea_multifloraCompsolechia_sp.1	P	1	1	2.1	9	5	1350.0	0	0	0
JBB	30	04/05/10	rainy/dry	-15.94065	-47.91097	Annona_coriacea	1	Stenomatinae_sp.4	Annona_coriacea1	Annona_coriaceaStenomatinae_sp.4	P	1	1	0.6	7.6	3	152.0	0	0	0
JBB	30	04/05/10	rainy/dry	-15.94065	-47.91097	Syagrus_flexuosa	1	sp.17	Syagrus_flexuosa1	Syagrus_flexuosasp.17	NI	1	0	0.6	57.7	2	461.6	10	0	0
JBB	30	04/05/10	rainy/dry	-15.94065	-47.91097	Smilax_campestris	1	Antaeotricha_subdulcis	Smilax_campestris1	Smilax_campestrisAntaeotricha_subdulcis	P	3	1	1.45	9.1	4	409.5	60	0	0
JBB	30	04/05/10	rainy/dry	-15.94065	-47.91097	Byrsonima_coccolobifolia	2	Cerconota_achatina	Byrsonima_coccolobifolia2	Byrsonima_coccolobifoliaCerconota_achatina	O	1	1	0.9	8.8	3	176.0	0	0	0
JBB	30	04/05/10	rainy/dry	-15.94065	-47.91097	Qualea_multiflora	5	Antaeotricha_sp.21	Qualea_multiflora5	Qualea_multifloraAntaeotricha_sp.21	P	3	1	1.5	8.2	5	1476.0	0	0	0
JBB	31	04/05/10	rainy/dry	-15.86833	-47.83278	Annona_coriacea	1	Stenomatinae_sp.4	Annona_coriacea1	Annona_coriaceaStenomatinae_sp.4	P	1	1	1.3	10.1	2	101.0	0	0	0
JBB	31	04/05/10	rainy/dry	-15.86833	-47.83278	Smilax_campestris	1	Antaeotricha_subdulcis	Smilax_campestris1	Smilax_campestrisAntaeotricha_subdulcis	P	1	1	0.5	7.4	3	222.0	0	0	0
JBB	31	04/05/10	rainy/dry	-15.86833	-47.83278	Smilax_campestris	2	Antaeotricha_subdulcis	Smilax_campestris2	Smilax_campestrisAntaeotricha_subdulcis	P	4	1	1.2	9.2	2	92.0	0	0	0
JBB	31	04/05/10	rainy/dry	-15.86833	-47.83278	Qualea_multiflora	1	Compsolechia_sp.1	Qualea_multiflora1	Qualea_multifloraCompsolechia_sp.1	P	2	1	1.8	8.1	4	567.0	0	0	0
JBB	31	04/05/10	rainy/dry	-15.86833	-47.83278	Qualea_multiflora	1	Lurama_sp.	Qualea_multiflora1	Qualea_multifloraLurama_sp.	P	1	1	1.8	8.1	4	567.0	0	0	0
JBB	32	06/05/10	rainy/dry	-15.8868	-47.82663	Byrsonima_pachyphylla	1	Gelechiidae_sp.10	Byrsonima_pachyphylla1	Byrsonima_pachyphyllaGelechiidae_sp.10	O	1	1	2	13.8	4	828.0	5	1	0
JBB	32	06/05/10	rainy/dry	-15.8868	-47.82663	Byrsonima_pachyphylla	1	Gonioterma_exquisita	Byrsonima_pachyphylla1	Byrsonima_pachyphyllaGonioterma_exquisita	O	1	1	2	13.8	4	828.0	5	1	0
JBB	32	06/05/10	rainy/dry	-15.8868	-47.82663	Stryphnodendron_adstringens	1	Dalceridae_sp.2	Stryphnodendron_adstringens1	Stryphnodendron_adstringensDalceridae_sp.2	NI	1	0	0.4	3.5	5	420.0	0	0	0
JBB	32	06/05/10	rainy/dry	-15.8868	-47.82663	Byrsonima_pachyphylla	3	Gelechiidae_sp.10	Byrsonima_pachyphylla3	Byrsonima_pachyphyllaGelechiidae_sp.10	O	8	1	2	13.2	4	792.0	5	1	0
JBB	32	06/05/10	rainy/dry	-15.8868	-47.82663	Esenbeckia_pumila	3	Inga_phaeocrassa	Esenbeckia_pumila3	Esenbeckia_pumilaInga_phaeocrassa	P	2	1	0.5	14.4	3	302.4	15	0	0
JBB	32	06/05/10	rainy/dry	-15.8868	-47.82663	Connarus_fulvus	1	Inga_phaeocrassa	Connarus_fulvus1	Connarus_fulvusInga_phaeocrassa	P	2	1	1.1	6.1	4	610.0	0	0	0
JBB	32	06/05/10	rainy/dry	-15.8868	-47.82663	Connarus_fulvus	1	sp.21	Connarus_fulvus1	Connarus_fulvussp.21	M	1	0	1.1	6.1	4	610.0	0	0	0
JBB	32	06/05/10	rainy/dry	-15.8868	-47.82663	Connarus_fulvus	2	Gonioterma_sp.1	Connarus_fulvus2	Connarus_fulvusGonioterma_sp.1	P	1	1	2.5	5.6	5	672.0	0	0	0
JBB	32	06/05/10	rainy/dry	-15.8868	-47.82663	Myrsine_guianensis	1	Elbella_luteizona	Myrsine_guianensis1	Myrsine_guianensisElbella_luteizona	P	1	1	1.2	9.5	4	570.0	10	0	0
JBB	32	06/05/10	rainy/dry	-15.8868	-47.82663	Planta_de_uma_folha_s�	1	Stenomatinae_sp.4	Planta_de_uma_folha_s�1	Planta_de_uma_folha_s�Stenomatinae_sp.4	P	1	1	0.3	12	1	12	0	0	0
JBB	32	06/05/10	rainy/dry	-15.8868	-47.82663	Miconia_fallax	1	Chlamydastis_platyspora	Miconia_fallax1	Miconia_fallaxChlamydastis_platyspora	M	2	1	1.5	7.1	4	355.00	10	1	0
JBB	33	06/05/10	rainy/dry	-15.88755	-47.82668	Roupala_montana	1	Symmachia_hippodice	Roupala_montana1	Roupala_montanaSymmachia_hippodice	P	1	0	1.1	10.5	3	315.0	0	0	0
JBB	33	06/05/10	rainy/dry	-15.88755	-47.82668	Caryocar_brasiliensis	1	sp.19	Caryocar_brasiliensis1	Caryocar_brasiliensissp.19	M	2	0	1.8	17.7	3	230.1	0	0	0
CO	34	11/05/10	rainy/dry	-15.76648	-47.85538	Maprounea_guianensis	1	Deuterollyta_chrysoderas	Maprounea_guianensis1	Maprounea_guianensisDeuterollyta_chrysoderas	M	4	1	0.7	4.1	3	65.6	0	0	0
CO	34	11/05/10	rainy/dry	-15.76648	-47.85538	Roupala_montana	1	Elachistidae_VOB_840618	Roupala_montana1	Roupala_montanaElachistidae_VOB_840618	M	2	1	1	14.8	4	888.0	0	0	0
CO	34	11/05/10	rainy/dry	-15.76648	-47.85538	Banisteriopsis_campestris	1	Inga_phaeocrassa	Banisteriopsis_campestris1	Banisteriopsis_campestrisInga_phaeocrassa	P	1	1	1.5	4	5	1000.0	0	0	0
CO	34	11/05/10	rainy/dry	-15.76648	-47.85538	Qualea_parviflora	1	Compsolechia_sp.9	Qualea_parviflora1	Qualea_parvifloraCompsolechia_sp.9	P	1	1	1.4	6.3	5	819.0	0	0	0
CO	34	11/05/10	rainy/dry	-15.76648	-47.85538	Qualea_parviflora	1	Gelechiidae_sp.80	Qualea_parviflora1	Qualea_parvifloraGelechiidae_sp.80	NI	1	1	1.4	6.3	5	819.0	0	0	0
CO	34	11/05/10	rainy/dry	-15.76648	-47.85538	Qualea_parviflora	1	Pococera_oeredella	Qualea_parviflora1	Qualea_parvifloraPococera_oeredella	P	9	1	1.4	6.3	5	819.0	0	0	0
CO	34	11/05/10	rainy/dry	-15.76648	-47.85538	Banisteriopsis_campestris	2	Pococera_oeredella	Banisteriopsis_campestris2	Banisteriopsis_campestrisPococera_oeredella	P	1	1	1.1	4.1	5	1230.0	0	0	0
CO	35	11/05/10	rainy/dry	-15.76778	-47.8575	Himatanthus_obovatus	1	Isognathus_caricae	Himatanthus_obovatus1	Himatanthus_obovatusIsognathus_caricae	O	1	0	0.7	14.2	2	142.0	100	0	0
CO	35	11/05/10	rainy/dry	-15.76778	-47.8575	Roupala_montana	1	Gelechiidae_sp.87	Roupala_montana1	Roupala_montanaGelechiidae_sp.87	NI	1	1	1.8	12.4	5	1488.0	3	0	0
CO	35	11/05/10	rainy/dry	-15.76778	-47.8575	Banisteriopsis_campestris	1	Inga_phaeocrassa	Banisteriopsis_campestris1	Banisteriopsis_campestrisInga_phaeocrassa	P	1	1	1.6	4.6	5	1012.0	2	0	0
CO	36	11/05/10	rainy/dry	-15.77082	-47.86139	Qualea_grandiflora	1	Compsolechia_sp.1	Qualea_grandiflora1	Qualea_grandifloraCompsolechia_sp.1	P	1	1	0.5	11.1	3	299.70	0	0	0
CO	36	11/05/10	rainy/dry	-15.77082	-47.86139	Qualea_multiflora	1	Compsolechia_sp.1	Qualea_multiflora1	Qualea_multifloraCompsolechia_sp.1	P	1	1	2	7.2	5	864.0	0	0	0
CO	36	11/05/10	rainy/dry	-15.77082	-47.86139	Qualea_grandiflora	2	Compsolechia_sp.1	Qualea_grandiflora2	Qualea_grandifloraCompsolechia_sp.1	P	2	1	0.5	11.4	4	456.00	0	0	0
CO	36	11/05/10	rainy/dry	-15.77082	-47.86139	Qualea_grandiflora	3	Compsolechia_sp.1	Qualea_grandiflora3	Qualea_grandifloraCompsolechia_sp.1	P	2	1	0.8	12.6	4	1260.00	0	0	0
CO	36	11/05/10	rainy/dry	-15.77082	-47.86139	Erythroxylum_deciduum	1	Gelechiidae_sp.9	Erythroxylum_deciduum1	Erythroxylum_deciduumGelechiidae_sp.9	M	2	1	1	5.3	3	132.5	0	0	0
CO	36	11/05/10	rainy/dry	-15.77082	-47.86139	Qualea_grandiflora	4	Compsolechia_sp.1	Qualea_grandiflora4	Qualea_grandifloraCompsolechia_sp.1	P	2	1	2	14.2	5	4262.00	0	0	0
CO	37	11/05/10	rainy/dry	-15.77194	-47.86278	Austroplenckia_populnea	1	Gelechiidae_sp.	Austroplenckia_populnea1	Austroplenckia_populneaGelechiidae_sp.	P	1	1	1.2	7.9	4	371.3	0	0	0
CO	37	11/05/10	rainy/dry	-15.77194	-47.86278	Austroplenckia_populnea	2	Gelechiidae_sp.	Austroplenckia_populnea2	Austroplenckia_populneaGelechiidae_sp.	P	2	1	0.5	7.9	4	474.0	0	0	0
CO	37	11/05/10	rainy/dry	-15.77194	-47.86278	Myrsine_guianensis	1	Episimus_sp.3	Myrsine_guianensis1	Myrsine_guianensisEpisimus_sp.3	P	1	1	0.1	6.1	2	36.6	10	0	0
CO	37	11/05/10	rainy/dry	-15.77194	-47.86278	Qualea_grandiflora	1	Compsolechia_sp.1	Qualea_grandiflora1	Qualea_grandifloraCompsolechia_sp.1	P	3	1	5	12.6	5	12300.00	0	0	0
CO	37	11/05/10	rainy/dry	-15.77194	-47.86278	Diospyros_burchellii	1	Compsolechia_sp.7	Diospyros_burchellii1	Diospyros_burchelliiCompsolechia_sp.7	P	1	1	1.5	18	3	540.0	0	0	0
CO	37	11/05/10	rainy/dry	-15.77194	-47.86278	Erythroxylum_deciduum	1	Gelechiidae_sp.9	Erythroxylum_deciduum1	Erythroxylum_deciduumGelechiidae_sp.9	M	4	1	1	6.86	4	480.2	0	0	0
CO	38	11/05/10	rainy/dry	-15.77417	-47.86472	Roupala_montana	1	Stenoma_cathosiota	Roupala_montana1	Roupala_montanaStenoma_cathosiota	P	2	1	1.3	13	5	1950.0	0	0	0
CO	38	11/05/10	rainy/dry	-15.77417	-47.86472	Myrsine_guianensis	1	Stenoma_cathosiota	Myrsine_guianensis1	Myrsine_guianensisStenoma_cathosiota	P	1	1	1.7	6.6	4	528.0	2	0	0
CO	38	11/05/10	rainy/dry	-15.77417	-47.86472	Roupala_montana	2	Elachistidae_VOB_840618	Roupala_montana2	Roupala_montanaElachistidae_VOB_840618	M	1	1	1.2	15.4	4	924.0	20	0	0
CO	39	11/05/10	rainy/dry	-15.77667	-47.87083	Myrsine_guianensis	1	Episimus_sp.3	Myrsine_guianensis1	Myrsine_guianensisEpisimus_sp.3	P	1	1	0.5	6.6	2	66.0	0	0	0
CO	39	11/05/10	rainy/dry	-15.77667	-47.87083	Roupala_montana	1	Elachistidae_VOB_840618	Roupala_montana1	Roupala_montanaElachistidae_VOB_840618	M	2	1	1.5	12	6	2400.0	20	0	0
CO	39	11/05/10	rainy/dry	-15.77667	-47.87083	Diospyros_burchellii	2	Compsolechia_sp.7	Diospyros_burchellii2	Diospyros_burchelliiCompsolechia_sp.7	P	2	1	1	13.6	3	408.0	0	1	0
CO	39	11/05/10	rainy/dry	-15.77667	-47.87083	Diospyros_burchellii	2	Thyrididae_sp.1	Diospyros_burchellii2	Diospyros_burchelliiThyrididae_sp.1	M	4	1	1	13.6	3	408.0	0	1	0
CO	39	11/05/10	rainy/dry	-15.77667	-47.87083	Aspidosperma_macrocarpon	1	Diaphania_sp.1	Aspidosperma_macrocarpon1	Aspidosperma_macrocarponDiaphania_sp.1	M	1	1	0.8	15.0	3	225.0	0	0	0
FAL	40	18/05/10	rainy/dry	-15.94893	-47.94143	Davila_elliptica	1	Picnotena_sp.	Davila_elliptica1	Davila_ellipticaPicnotena_sp.	M	1	0	1.7	8.3	6	4150.0	0	1	1
FAL	40	18/05/10	rainy/dry	-15.94893	-47.94143	Diospyros_burchellii	1	Compsolechia_sp.7	Diospyros_burchellii1	Diospyros_burchelliiCompsolechia_sp.7	P	6	1	1.8	14.4	5	2880.0	0	0	0
FAL	40	18/05/10	rainy/dry	-15.94893	-47.94143	Roupala_montana	2	Symmachia_hippodice	Roupala_montana2	Roupala_montanaSymmachia_hippodice	P	1	0	5	13.9	6	9730.0	0	0	0
FAL	40	18/05/10	rainy/dry	-15.94893	-47.94143	Byrsonima_coccolobifolia	1	Cerconota_achatina	Byrsonima_coccolobifolia1	Byrsonima_coccolobifoliaCerconota_achatina	O	1	1	1.5	9.1	4	637.0	0	0	0
FAL	40	18/05/10	rainy/dry	-15.94893	-47.94143	Myrsine_guianensis	1	Elbella_luteizona	Myrsine_guianensis1	Myrsine_guianensisElbella_luteizona	P	1	1	0.4	9.1	3	227.5	0	0	0
FAL	41	18/05/10	rainy/dry	-15.95705	-47.94448	Mimosa_sp.	1	Gelechiidae_sp.83	Mimosa_sp.1	Mimosa_sp.Gelechiidae_sp.83	M	2	1	1.5	4.7	3	141.0	0	1	0
FAL	41	18/05/10	rainy/dry	-15.95705	-47.94448	Serjania_sp.	1	Inga_phaeocrassa	Serjania_sp.1	Serjania_sp.Inga_phaeocrassa	P	1	1	1.5	1.125	3	62.0	0	0	0
FAL	42	18/05/10	rainy/dry	-15.95083	-47.94389	Kielmeyera_coriacea	1	Acraga_ochracea	Kielmeyera_coriacea1	Kielmeyera_coriaceaAcraga_ochracea	P	1	0	1.4	14.3	3	286.0	0	0	0
FAL	42	18/05/10	rainy/dry	-15.95083	-47.94389	Erythroxylum_deciduum	1	Antaeotricha_sp.	Erythroxylum_deciduum1	Erythroxylum_deciduumAntaeotricha_sp.	P	1	1	0.7	3.4	3	102.0	0	0	0
FAL	42	18/05/10	rainy/dry	-15.95083	-47.94389	Diospyros_burchellii	1	Thyrididae_sp.1	Diospyros_burchellii1	Diospyros_burchelliiThyrididae_sp.1	M	2	1	1.3	10.6	4	424.0	0	0	0
FAL	42	18/05/10	rainy/dry	-15.95083	-47.94389	Diospyros_burchellii	1	Compsolechia_sp.7	Diospyros_burchellii1	Diospyros_burchelliiCompsolechia_sp.7	P	3	1	1.3	10.6	4	424.0	0	0	0
FAL	43	18/05/10	rainy/dry	-15.95861	-47.94583	Acosmium_dasycarpum	1	Inga_haemataula	Acosmium_dasycarpum1	Acosmium_dasycarpumInga_haemataula	P	1	1	1.8	12.8	2	76.8	0	0	0
FAL	43	18/05/10	rainy/dry	-15.95861	-47.94583	Roupala_montana	1	Stenoma_cathosiota	Roupala_montana1	Roupala_montanaStenoma_cathosiota	P	4	1	1	5.8	3	145.0	80	0	0
FAL	43	18/05/10	rainy/dry	-15.95861	-47.94583	Roupala_montana	2	Stenoma_cathosiota	Roupala_montana2	Roupala_montanaStenoma_cathosiota	P	1	1	1.15	6	3	90.0	50	0	0
FAL	43	18/05/10	rainy/dry	-15.95861	-47.94583	Ouratea_hexasperma	1	Inga_haemataula	Ouratea_hexasperma1	Ouratea_hexaspermaInga_haemataula	P	1	1	1.7	10.4	5	1248.0	1	0	0
FAL	43	18/05/10	rainy/dry	-15.95861	-47.94583	Roupala_montana	3	Stenoma_cathosiota	Roupala_montana3	Roupala_montanaStenoma_cathosiota	P	1	1	0.8	6.9	3	138.0	50	0	0
FAL	43	18/05/10	rainy/dry	-15.95861	-47.94583	Melastomataceae_sp.	1	Inga_haemataula	Melastomataceae_sp.1	Melastomataceae_sp.Inga_haemataula	P	1	1	2	5.8	6	2900.0	0	0	0
FAL	44	18/05/10	rainy/dry	-15.95306	-47.94556	Roupala_montana	1	Stenoma_cathosiota	Roupala_montana1	Roupala_montanaStenoma_cathosiota	P	1	1	0.7	12.6	3	189.0	0	0	0
FAL	44	18/05/10	rainy/dry	-15.95306	-47.94556	Roupala_montana	2	Stenoma_cathosiota	Roupala_montana2	Roupala_montanaStenoma_cathosiota	P	1	1	0.7	10.1	4	808.0	0	0	0
FAL	44	18/05/10	rainy/dry	-15.95306	-47.94556	Roupala_montana	3	Stenoma_cathosiota	Roupala_montana3	Roupala_montanaStenoma_cathosiota	P	1	1	1	13.4	4	536.0	0	0	0
FAL	44	18/05/10	rainy/dry	-15.95306	-47.94556	Roupala_montana	4	Stenoma_cathosiota	Roupala_montana4	Roupala_montanaStenoma_cathosiota	P	1	1	1.5	10.8	5	1944.0	20	0	0
FAL	44	18/05/10	rainy/dry	-15.95306	-47.94556	Roupala_montana	4	Elachistidae_VOB_840618	Roupala_montana4	Roupala_montanaElachistidae_VOB_840618	M	1	1	1.5	10.8	5	1944.0	20	0	0
FAL	45	18/05/10	rainy/dry	-15.96056	-47.94694	Desconhecida_sp.1	1	Stenoma_sp.1	Desconhecida_sp.11	Desconhecida_sp.1Stenoma_sp.1	NI	1	1	0.8	13.2	3	396	0	0	0
FAL	45	18/05/10	rainy/dry	-15.96056	-47.94694	Desconhecida_sp.1	1	Antaeotricha_sp.	Desconhecida_sp.11	Desconhecida_sp.1Antaeotricha_sp.	P	3	1	0.8	13.2	3	396	0	0	0
FAL	45	18/05/10	rainy/dry	-15.96056	-47.94694	Acosmium_dasycarpum	1	Inga_haemataula	Acosmium_dasycarpum1	Acosmium_dasycarpumInga_haemataula	P	1	1	2	4.6	4	230.0	0	0	0
FAL	45	18/05/10	rainy/dry	-15.96056	-47.94694	Acosmium_dasycarpum	1	Stenoma_picta	Acosmium_dasycarpum1	Acosmium_dasycarpumStenoma_picta	P	1	1	2	4.6	4	230.0	0	0	0
FAL	45	18/05/10	rainy/dry	-15.96056	-47.94694	Mimosa_claussenii	1	Stegasta_sp.1	Mimosa_claussenii1	Mimosa_clausseniiStegasta_sp.1	M	7	1	1	21.7	3	434.0	0	0	0
FAL	45	18/05/10	rainy/dry	-15.96056	-47.94694	Myrsine_guianensis	2	Automeris_illustris	Myrsine_guianensis2	Myrsine_guianensisAutomeris_illustris	P	3	0	1.5	9	5	990.0	0	0	0
FAL	45	18/05/10	rainy/dry	-15.96056	-47.94694	Myrsine_guianensis	1	Automeris_illustris	Myrsine_guianensis1	Myrsine_guianensisAutomeris_illustris	P	1	0	3	8	4	800.0	0	0	0
FAL	46	20/05/10	rainy/dry	-15.95705	-47.94447	Qualea_parviflora	1	Antaeotricha_sp.21	Qualea_parviflora1	Qualea_parvifloraAntaeotricha_sp.21	P	1	1	1	8.4	4	504.0	5	0	0
FAL	46	20/05/10	rainy/dry	-15.95705	-47.94447	Qualea_multiflora	1	Inga_haemataula	Qualea_multiflora1	Qualea_multifloraInga_haemataula	P	1	1	0.7	8.5	4	425.0	0	0	0
FAL	46	20/05/10	rainy/dry	-15.95705	-47.94447	Caryocar_brasiliensis	1	Phaereoecea_uterella	Caryocar_brasiliensis1	Caryocar_brasiliensisPhaereoecea_uterella	NI	1	1	3	12.6	5	2520.0	0	0	0
FAL	46	20/05/10	rainy/dry	-15.95705	-47.94447	Alterna_espiculada	1	Acraga_ochracea	Alterna_espiculada1	Alterna_espiculadaAcraga_ochracea	P	1	0	0.4	7.9	13	102.7	0	0	0
FAL	46	20/05/10	rainy/dry	-15.95705	-47.94447	Acosmium_dasycarpum	3	Stenoma_picta	Acosmium_dasycarpum3	Acosmium_dasycarpumStenoma_picta	P	1	1	0.6	6.2	2	62.0	0	0	0
FAL	46	20/05/10	rainy/dry	-15.95705	-47.94447	Davila_elliptica	1	Picnotena_sp.	Davila_elliptica1	Davila_ellipticaPicnotena_sp.	M	2	0	1.5	7	5	490.0	5	0	0
FAL	46	20/05/10	rainy/dry	-15.95705	-47.94447	Davila_elliptica	2	Picnotena_sp.	Davila_elliptica2	Davila_ellipticaPicnotena_sp.	M	1	0	1.6	8	5	520.0	5	0	0
FAL	47	20/05/10	rainy/dry	-15.96053	-47.93135	Miconia_albicans	1	Cerconota_achatina	Miconia_albicans1	Miconia_albicansCerconota_achatina	O	1	1	1.8	10.2	5	1530.0	0	1	0
FAL	47	20/05/10	rainy/dry	-15.96053	-47.93135	Qualea_multiflora	1	Antaeotricha_sp.21	Qualea_multiflora1	Qualea_multifloraAntaeotricha_sp.21	P	2	1	1.3	7.6	5	912.0	5	0	0
FAL	47	20/05/10	rainy/dry	-15.96053	-47.93135	Qualea_multiflora	1	Inga_haemataula	Qualea_multiflora1	Qualea_multifloraInga_haemataula	P	1	1	1.3	7.6	5	612.0	5	0	0
FAL	47	20/05/10	rainy/dry	-15.96053	-47.93135	Erythroxylum_deciduum	1	Urodus_sp.	Erythroxylum_deciduum1	Erythroxylum_deciduumUrodus_sp.	M	1	0	1.6	3.5	5	385.0	0	0	0
FAL	47	20/05/10	rainy/dry	-15.96053	-47.93135	Qualea_multiflora	2	Pococera_oeredella	Qualea_multiflora2	Qualea_multifloraPococera_oeredella	P	1	1	2.2	7.6	5	1900.0	0	0	0
FAL	47	20/05/10	rainy/dry	-15.96053	-47.93135	Ouratea_hexasperma	1	Hylesia_sp.1	Ouratea_hexasperma1	Ouratea_hexaspermaHylesia_sp.1	P	1	0	2.5	13.1	6	4585.0	0	0	0
FAL	48	25/05/10	rainy/dry	-15.95944	-47.94694	Davila_elliptica	1	Picnotena_sp.	Davila_elliptica1	Davila_ellipticaPicnotena_sp.	M	1	0	1.7	5.7	3	171.0	30	0	0
FAL	49	25/05/10	rainy/dry	-15.96053	-47.93018	Qualea_parviflora	2	Compsolechia_sp.1	Qualea_parviflora2	Qualea_parvifloraCompsolechia_sp.1	P	2	1	0.7	7.6	3	153.0	0	0	0
FAL	49	25/05/10	rainy/dry	-15.96053	-47.93018	Acosmium_dasycarpum	1	Stenoma_picta	Acosmium_dasycarpum1	Acosmium_dasycarpumStenoma_picta	P	1	1	0.7	5.9	3	88.5	0	0	0
FAL	49	25/05/10	rainy/dry	-15.96053	-47.93018	Roupala_montana	1	Symmachia_hippodice	Roupala_montana1	Roupala_montanaSymmachia_hippodice	P	1	0	0.5	13.6	4	680.0	0	0	0
FAL	49	25/05/10	rainy/dry	-15.96053	-47.93018	Roupala_montana	2	Cerconota_sciaphilina	Roupala_montana2	Roupala_montanaCerconota_sciaphilina	P	1	1	1.45	8.1	4	324.0	0	0	0
FAL	49	25/05/10	rainy/dry	-15.96053	-47.93018	Roupala_montana	2	Compsolechia_sp.1	Roupala_montana2	Roupala_montanaCompsolechia_sp.1	P	1	1	1.45	8.1	4	324.0	0	0	0
FAL	49	25/05/10	rainy/dry	-15.96053	-47.93018	Qualea_multiflora	1	Antaeotricha_sp.	Qualea_multiflora1	Qualea_multifloraAntaeotricha_sp.	P	1	1	0.6	9.2	4	920.0	0	0	0
FAL	49	25/05/10	rainy/dry	-15.96053	-47.93018	Qualea_multiflora	3	Compsolechia_sp.1	Qualea_multiflora3	Qualea_multifloraCompsolechia_sp.1	P	1	1	1.3	10.8	4	756.0	0	0	0
FAL	49	25/05/10	rainy/dry	-15.96053	-47.93018	Roupala_montana	3	Symmachia_hippodice	Roupala_montana3	Roupala_montanaSymmachia_hippodice	P	1	0	1	9.2	4	368.0	0	0	0
FAL	49	25/05/10	rainy/dry	-15.96053	-47.93018	Acosmium_dasycarpum	2	Inga_haemataula	Acosmium_dasycarpum2	Acosmium_dasycarpumInga_haemataula	P	1	1	0.7	7.9	2	39.5	0	0	0
FAL	50	25/05/10	rainy/dry	-15.95806	-47.95194	Qualea_multiflora	2	Parcella_anarynthina	Qualea_multiflora2	Qualea_multifloraParcella_anarynthina	P	1	0	1.2	9.2	4	920.0	0	0	0
FAL	50	25/05/10	rainy/dry	-15.95806	-47.95194	Qualea_parviflora	1	Compsolechia_sp.9	Qualea_parviflora1	Qualea_parvifloraCompsolechia_sp.9	P	1	1	1	8.4	4	420.0	0	0	0
FAL	50	25/05/10	rainy/dry	-15.95806	-47.95194	Qualea_multiflora	4	Inga_phaeocrassa	Qualea_multiflora4	Qualea_multifloraInga_phaeocrassa	P	1	1	1.2	9.5	4	475.0	0	0	0
FAL	50	25/05/10	rainy/dry	-15.95806	-47.95194	Qualea_parviflora	2	Hallonympha_paucipuncta	Qualea_parviflora2	Qualea_parvifloraHallonympha_paucipuncta	P	1	0	0.5	6.2	4	496.0	0	0	0
FAL	50	25/05/10	rainy/dry	-15.95806	-47.95194	Qualea_parviflora	4	Lurama_sp.	Qualea_parviflora4	Qualea_parvifloraLurama_sp.	P	3	1	0.2	5.3	3	159.0	0	0	0
FAL	50	25/05/10	rainy/dry	-15.95806	-47.95194	Qualea_multiflora	8	Antaeotricha_sp.21	Qualea_multiflora8	Qualea_multifloraAntaeotricha_sp.21	P	1	1	1.3	7.7	4	770	0	0	0
FAL	50	25/05/10	rainy/dry	-15.95806	-47.95194	Pterodon_pubescens	1	Stenoma_lapilella	Pterodon_pubescens1	Pterodon_pubescensStenoma_lapilella	O	1	1	1.7	6.4	130	832.0	2	0	0
FAL	50	25/05/10	rainy/dry	-15.95806	-47.95194	Qualea_multiflora	10	Blastobasidae_sp.5	Qualea_multiflora10	Qualea_multifloraBlastobasidae_sp.5	P	1	0	1	9.6	3	192	0	0	0
FAL	50	25/05/10	rainy/dry	-15.95806	-47.95194	Qualea_multiflora	10	Inga_haemataula	Qualea_multiflora10	Qualea_multifloraInga_haemataula	P	1	1	1	9.6	3	192	0	0	0
FAL	50	25/05/10	rainy/dry	-15.95806	-47.95194	Qualea_multiflora	9	Antaeotricha_sp.21	Qualea_multiflora9	Qualea_multifloraAntaeotricha_sp.21	P	1	1	1.3	10.4	4	624	0	0	0
FAL	50	25/05/10	rainy/dry	-15.95806	-47.95194	Qualea_multiflora	9	Antaeotricha_enodata	Qualea_multiflora9	Qualea_multifloraAntaeotricha_enodata	O	1	1	1.3	10.4	4	624	0	0	0
FAL	51	25/05/10	rainy/dry	-15.96306	-47.95667	Myrsine_guianensis	1	Elbella_luteizona	Myrsine_guianensis1	Myrsine_guianensisElbella_luteizona	P	1	1	0.77	7.3	4	313.9	35	0	0
FAL	51	25/05/10	rainy/dry	-15.96306	-47.95667	Connarus_fulvus	1	sp.21	Connarus_fulvus1	Connarus_fulvussp.21	M	1	0	1.7	6.5	5	1625.0	0	0	0
FAL	51	25/05/10	rainy/dry	-15.96306	-47.95667	Myrsine_guianensis	2	Antaeotricha_sp.21	Myrsine_guianensis2	Myrsine_guianensisAntaeotricha_sp.21	P	1	1	1.7	8.3	6	4150.0	0	0	0
FAL	51	25/05/10	rainy/dry	-15.96306	-47.95667	Myrsine_guianensis	2	Platynota_rostrana	Myrsine_guianensis2	Myrsine_guianensisPlatynota_rostrana	P	1	1	1.7	8.3	6	4150.0	0	0	0
FAL	51	25/05/10	rainy/dry	-15.96306	-47.95667	Eremanthus_glomerulatus	1	Phycitinae_sp.7	Eremanthus_glomerulatus1	Eremanthus_glomerulatusPhycitinae_sp.7	O	1	1	2	14.6	3	438	30	1	0
FAL	51	25/05/10	rainy/dry	-15.96306	-47.95667	Miconia_pohliana	1	Sophista_latifasciata	Miconia_pohliana1	Miconia_pohlianaSophista_latifasciata	O	1	1	1.5	9.8	4	784	0	0	0
FAL	51	25/05/10	rainy/dry	-15.96306	-47.95667	Miconia_albicans	1	Stenoma_ochropa	Miconia_albicans1	Miconia_albicansStenoma_ochropa	O	1	1	0.7	9.8	5	2375.0	20	0	1
FAL	51	25/05/10	rainy/dry	-15.96306	-47.95667	Styrax_ferrugineus	1	Blastobasidae_sp.17	Styrax_ferrugineus1	Styrax_ferrugineusBlastobasidae_sp.17	NI	1	0	4	8.6	5	2150.0	0	1	1
FAL	51	25/05/10	rainy/dry	-15.96306	-47.95667	Diplusodum_sp.	1	Phrudocentra_eccentrica	Diplusodum_sp.1	Diplusodum_sp.Phrudocentra_eccentrica	P	1	0	0.7	3.6	3	72.0	2	0	0
FAL	51	25/05/10	rainy/dry	-15.96306	-47.95667	Diplusodum_sp.	1	Oiketicus_kirby	Diplusodum_sp.1	Diplusodum_sp.Oiketicus_kirby	P	1	1	0.7	3.6	3	72.0	2	0	0
FAL	52	25/05/10	rainy/dry	-15.96528	-47.95917	Qualea_multiflora	1	Antaeotricha_sp.21	Qualea_multiflora1	Qualea_multifloraAntaeotricha_sp.21	P	1	1	0.5	9.8	4	392.0	0	0	0
FAL	52	25/05/10	rainy/dry	-15.96528	-47.95917	Qualea_grandiflora	1	Stenoma_hydraena	Qualea_grandiflora1	Qualea_grandifloraStenoma_hydraena	M	1	1	1.2	13.3	4	665.0	0	0	0
FAL	52	25/05/10	rainy/dry	-15.96528	-47.95917	Didymopanax_macrocarpum	1	Azamora_sp.	Didymopanax_macrocarpum1	Didymopanax_macrocarpumAzamora_sp.	M	1		1.85	14.8	4	1036	80	0	0
FAL	52	25/05/10	rainy/dry	-15.96528	-47.95917	Qualea_multiflora	2	Antaeotricha_sp.21	Qualea_multiflora2	Qualea_multifloraAntaeotricha_sp.21	P	1	1	1.2	9.8	4	980.0	0	0	0
FAL	52	25/05/10	rainy/dry	-15.96528	-47.95917	Annona_tomentosa	2	Hemiceras_sp.	Annona_tomentosa2	Annona_tomentosaHemiceras_sp.	P	1	0	1.5	14.8	4	1480.0	0	0	0
FAL	52	25/05/10	rainy/dry	-15.96528	-47.95917	Acosmium_dasycarpum	1	Stenoma_picta	Acosmium_dasycarpum1	Acosmium_dasycarpumStenoma_picta	P	1	1	0.4	6.8	1	20.4	0	0	0
FAL	52	25/05/10	rainy/dry	-15.96528	-47.95917	Qualea_multiflora	3	Antaeotricha_sp.21	Qualea_multiflora3	Qualea_multifloraAntaeotricha_sp.21	P	2	1	1.5	11.2	4	1120.0	0	0	0
FAL	52	25/05/10	rainy/dry	-15.96528	-47.95917	Davila_elliptica	1	Picnotena_sp.	Davila_elliptica1	Davila_ellipticaPicnotena_sp.	M	1	0	0.5	12.2	3	366.0	0	0	0
JBB	54	01/06/10	dry	-15.8879	-47.83672	Qualea_grandiflora	2	Gelechiidae_sp.81	Qualea_grandiflora2	Qualea_grandifloraGelechiidae_sp.81	NI	1	1	1.5	9.1	4	637.0	0	0	0
JBB	55	01/06/10	dry	-15.89389	-47.8425	Davila_elliptica	1	Picnotena_sp.	Davila_elliptica1	Davila_ellipticaPicnotena_sp.	M	1	0	1.3	8.5	4	425.0	0	0	0
JBB	55	01/06/10	dry	-15.89389	-47.8425	Davila_elliptica	2	Inga_neospila	Davila_elliptica2	Davila_ellipticaInga_neospila	P	1	1	1.2	5.6	4	392.0	0	0	0
JBB	56	01/06/10	dry	-15.88861	-47.83833	Davila_elliptica	1	Inga_neospila	Davila_elliptica1	Davila_ellipticaInga_neospila	P	1	1	1.4	9.2	4	506.0	0	0	0
JBB	56	01/06/10	dry	-15.88861	-47.83833	Caryocar_brasiliensis	1	sp.22	Caryocar_brasiliensis1	Caryocar_brasiliensissp.22	NI	1	0	4	12	6	6000.0	0	0	0
JBB	56	01/06/10	dry	-15.88861	-47.83833	Jacquemontia_evovuloides	1	Gelechiidae_sp.78	Jacquemontia_evovuloides1	Jacquemontia_evovuloidesGelechiidae_sp.78	NI	1	1	0.5	4.8	2	48	0	0	0
JBB	56	01/06/10	dry	-15.88861	-47.83833	Ossaea_congestiflora	1	Gelechiidae_sp.77	Ossaea_congestiflora1	Ossaea_congestifloraGelechiidae_sp.77	M	2	1	0.9	2.3	3	41.4	2	0	0
JBB	56	01/06/10	dry	-15.88861	-47.83833	Qualea_multiflora	3	Antaeotricha_spurcatella	Qualea_multiflora3	Qualea_multifloraAntaeotricha_spurcatella	P	1	1	1.2	6.9	4	690.0	0	0	0
JBB	56	01/06/10	dry	-15.88861	-47.83833	Qualea_multiflora	3	Compsolechia_sp.7	Qualea_multiflora3	Qualea_multifloraCompsolechia_sp.7	P	1	1	1.2	6.9	4	690.0	0	0	0
JBB	56	01/06/10	dry	-15.88861	-47.83833	Davila_elliptica	3	Picnotena_sp.	Davila_elliptica3	Davila_ellipticaPicnotena_sp.	M	1	0	1.5	9.2	5	1840.0	0	0	0
JBB	57	02/06/10	dry	-15.88788	-47.83675	Miconia_albicans	1	Antaeotricha_sp.5	Miconia_albicans1	Miconia_albicansAntaeotricha_sp.5	P	1	1	1.5	9.5	5	2375.0	20	0	1
JBB	57	02/06/10	dry	-15.88788	-47.83675	Qualea_multiflora	1	Antaeotricha_sp.	Qualea_multiflora1	Qualea_multifloraAntaeotricha_sp.	P	1	1	1.1	12.6	5	2520.0	0	0	0
JBB	57	02/06/10	dry	-15.88788	-47.83675	Qualea_multiflora	1	Antaeotricha_sp.21	Qualea_multiflora1	Qualea_multifloraAntaeotricha_sp.21	P	1	1	1.1	12.6	5	2520.0	0	0	0
JBB	57	02/06/10	dry	-15.88788	-47.83675	Esenbeckia_pumila	1	Inga_haemataula	Esenbeckia_pumila1	Esenbeckia_pumilaInga_haemataula	P	1	1	1.4	15.8	4	1580.0	0	0	0
JBB	57	02/06/10	dry	-15.88788	-47.83675	Banisteriopsis_campestris	1	Gelechiidae_sp.76	Banisteriopsis_campestris1	Banisteriopsis_campestrisGelechiidae_sp.76	O	3	1	1.2	8.2	4	328.0	0	0	0
JBB	57	02/06/10	dry	-15.88788	-47.83675	Banisteriopsis_campestris	1	Inga_encamina	Banisteriopsis_campestris1	Banisteriopsis_campestrisInga_encamina	P	1	1	1.2	8.2	4	328.0	0	0	0
JBB	57	02/06/10	dry	-15.88788	-47.83675	Byrsonima_verbascifolia	1	Gelechiidae_sp.10	Byrsonima_verbascifolia1	Byrsonima_verbascifoliaGelechiidae_sp.10	O	1	1	1.3	23.4	2	234.0	0	0	0
JBB	58	02/06/10	dry	-15.88833	-47.83722	Myrtaceae_desconhecida	1	Lethata_anophthalma	Myrtaceae_desconhecida1	Myrtaceae_desconhecidaLethata_anophthalma	P	1	1	0.6	8.5	4	850.0	5	0	0
JBB	58	02/06/10	dry	-15.88833	-47.83722	Acosmium_dasycarpum	1	Antaeotricha_sp.13	Acosmium_dasycarpum1	Acosmium_dasycarpumAntaeotricha_sp.13	P	1	1	3.5	8.7	6	3045.0	5	0	0
CDT/UnB	59	08/06/10	dry	-15.77385	-47.86522	Acosmium_dasycarpum	1	Pococera_oeredella	Acosmium_dasycarpum1	Acosmium_dasycarpumPococera_oeredella	P	1	1	1.5	7.4	2	44.4	0	0	0
CDT/UnB	59	08/06/10	dry	-15.77385	-47.86522	Acosmium_dasycarpum	2	Pococera_oeredella	Acosmium_dasycarpum2	Acosmium_dasycarpumPococera_oeredella	P	2	1	1	4.3	2	21.5	0	0	0
CDT/UnB	59	08/06/10	dry	-15.77385	-47.86522	Erythroxylum_suberosum	1	Antaeotricha_sp.	Erythroxylum_suberosum1	Erythroxylum_suberosumAntaeotricha_sp.	P	1	1	1	11.8	4	472.0	0	0	0
CDT/UnB	59	08/06/10	dry	-15.77385	-47.86522	Acosmium_dasycarpum	5	Pococera_oeredella	Acosmium_dasycarpum5	Acosmium_dasycarpumPococera_oeredella	P	3	1	0.6	6.9	3	103.5	0	0	0
CDT/UnB	59	08/06/10	dry	-15.77385	-47.86522	Acosmium_dasycarpum	6	Inga_phaeocrassa	Acosmium_dasycarpum6	Acosmium_dasycarpumInga_phaeocrassa	P	1	1	0.8	9.6	3	192.0	0	0	0
CDT/UnB	60	08/06/10	dry	-15.77342	-47.86512	Diospyros_burchellii	1	Inga_phaeocrassa	Diospyros_burchellii1	Diospyros_burchelliiInga_phaeocrassa	P	1	1	1.5	28.2	3	846.0	0	0	0
CDT/UnB	60	08/06/10	dry	-15.77342	-47.86512	Dalbergia_miscolobium	1	Inga_phaeocrassa	Dalbergia_miscolobium1	Dalbergia_miscolobiumInga_phaeocrassa	P	1	1	1.2	7.7	4	616.0	0	0	0
CDT/UnB	60	08/06/10	dry	-15.77342	-47.86512	Sabicea_brasiliensis	1	Inga_haemataula	Sabicea_brasiliensis1	Sabicea_brasiliensisInga_haemataula	P	1	1	1.2	4.5	4	225.0	0	0	0
CDT/UnB	62	08/06/10	dry	-15.77472	-47.86583	Caryocar_brasiliensis	1	Inga_ancorata	Caryocar_brasiliensis1	Caryocar_brasiliensisInga_ancorata	P	4	1	4	12.4	5	3720.0	0	0	0
CDT/UnB	62	08/06/10	dry	-15.77472	-47.86583	Machaerium_acutifolium	1	Inga_phaeocrassa	Machaerium_acutifolium1	Machaerium_acutifoliumInga_phaeocrassa	P	1	1	1.7	7.1	4	355.0	40	0	0
CDT/UnB	63	08/06/10	dry	-15.7675	-47.86722	Foto_1024200-02	1	sp.23	Foto_1024200-021	Foto_1024200-02sp.23	NI	1	0	0.9	11.2	3	179.2	0	0	0
CDT/UnB	67	08/06/10	dry	-15.77611	-47.86639	Styrax_ferrugineus	1	Notodontidae_sp.1	Styrax_ferrugineus1	Styrax_ferrugineusNotodontidae_sp.1	P	1	0	0.5	10.6	2	106.0	0	0	0
CDT/UnB	64	08/06/10	dry	-15.77611	-47.86639	Machaerium_opacum	1	Stenoma_sp.22	Machaerium_opacum1	Machaerium_opacumStenoma_sp.22	O	4	1	1.1	7.2	4	360.0	0	0	0
FAL	65	09/06/10	dry	-15.77312	-47.86787	Protium_ovatum	1	Stenoma_straudingerana	Protium_ovatum1	Protium_ovatumStenoma_straudingerana	M	2	1	1.5	7.7	4	770.0	5	1	0
FAL	65	09/06/10	dry	-15.77312	-47.86787	Byrsonima_coccolobifolia	1	Cerconota_achatina	Byrsonima_coccolobifolia1	Byrsonima_coccolobifoliaCerconota_achatina	O	1	1	1.4	8.9	4	400.5	0	0	0
FAL	65	09/06/10	dry	-15.77312	-47.86787	Odontadenia_lutea	1	Prenestra_sp.	Odontadenia_lutea1	Odontadenia_luteaPrenestra_sp.	M	4		1.5	10.6	4	530	0	1	0
FAL	65	09/06/10	dry	-15.77312	-47.86787	Byrsonima_pachyphylla	1	Automeris_illustris	Byrsonima_pachyphylla1	Byrsonima_pachyphyllaAutomeris_illustris	P	1	0	1.75	13.9	5	2085.0	5	0	0
FAL	66	09/06/10	dry	-15.77389	-47.87861	Myrsine_guianensis	1	Elbella_luteizona	Myrsine_guianensis1	Myrsine_guianensisElbella_luteizona	P	1	1	0.8	9.4	2	235.0	0	0	0
FAL	66	09/06/10	dry	-15.77389	-47.87861	Ouratea_hexasperma	1	Inga_phaeocrassa	Ouratea_hexasperma1	Ouratea_hexaspermaInga_phaeocrassa	P	2	1	1.4	13.8	5	2070.0	10	0	0
FAL	66	09/06/10	dry	-15.77389	-47.87861	Ossaea_congestiflora	1	Gelechiidae_sp.77	Ossaea_congestiflora1	Ossaea_congestifloraGelechiidae_sp.77	M	1	1	0.5	5.2	4	208.0	30	0	0
FAL	66	09/06/10	dry	-15.77389	-47.87861	Miconia_albicans	3	Inga_phaeocrassa	Miconia_albicans3	Miconia_albicansInga_phaeocrassa	P	1	1	0.8	9	4	450.0	0	1	0
FAL	66	09/06/10	dry	-15.77389	-47.87861	Andira_humilis	1	sp.24	Andira_humilis1	Andira_humilissp.24	NI	1	0	2.2	31.4	4	2512.0	0	0	0
FAL	66	09/06/10	dry	-15.77389	-47.87861	Connarus_fulvus	1	sp.21	Connarus_fulvus1	Connarus_fulvussp.21	M	1	0	1.5	8.6	4	860.0	0	0	0
CO	67	16/06/10	dry	-15.9542	-47.92972	Roupala_montana	1	Carthara_abrupta	Roupala_montana1	Roupala_montanaCarthara_abrupta	P	1	0	1.5	14.6	4	730.0	0	0	0
CO	67	16/06/10	dry	-15.9542	-47.92972	Roupala_montana	2	Carthara_abrupta	Roupala_montana2	Roupala_montanaCarthara_abrupta	P	1	0	1.7	17.9	4	1611.0	0	0	0
CO	67	16/06/10	dry	-15.9542	-47.92972	Acosmium_dasycarpum	1	Pococera_oeredella	Acosmium_dasycarpum1	Acosmium_dasycarpumPococera_oeredella	P	2	1	1.5	8.2	4	410.0	8	0	0
CO	67	16/06/10	dry	-15.9542	-47.92972	Symplocos_sp.	1	Pococera_oeredella	Symplocos_sp.1	Symplocos_sp.Pococera_oeredella	P	1	1	0.5	8.7	2	87.0	0	0	0
CO	67	16/06/10	dry	-15.9542	-47.92972	Croton_antisyphiliticus	1	Inga_phaeocrassa	Croton_antisyphiliticus1	Croton_antisyphiliticusInga_phaeocrassa	P	1	1	0.8	8.3	2	58.1	0	0	0
CO	67	16/06/10	dry	-15.9542	-47.92972	Roupala_montana	3	Elachistidae_VOB_840618	Roupala_montana3	Roupala_montanaElachistidae_VOB_840618	M	1	1	0.7	9.4	4	423.0	0	0	0
CO	67	16/06/10	dry	-15.9542	-47.92972	Myrsine_guianensis	1	Inga_haemataula	Myrsine_guianensis1	Myrsine_guianensisInga_haemataula	P	1	1	0.3	5.6	2	56.0	0	0	0
CO	67	16/06/10	dry	-15.9542	-47.92972	Caryocar_brasiliensis	1	Pococera_oeredella	Caryocar_brasiliensis1	Caryocar_brasiliensisPococera_oeredella	P	1	1	5	14.4	6	7200.0	0	1	0
CO	68	16/06/10	dry	-15.955	-47.91806	Roupala_montana	1	Antaeotricha_sp.21	Roupala_montana1	Roupala_montanaAntaeotricha_sp.21	P	1	1	2.5	13	4	1300.0	0	0	0
CO	68	16/06/10	dry	-15.955	-47.91806	Roupala_montana	1	Stenoma_cathosiota	Roupala_montana1	Roupala_montanaStenoma_cathosiota	P	2	1	2.5	13	4	1300.0	0	0	0
CO	68	16/06/10	dry	-15.955	-47.91806	Roupala_montana	1	Elachistidae_VOB_840618	Roupala_montana1	Roupala_montanaElachistidae_VOB_840618	M	1	1	2.5	13	4	1300.0	0	0	0
CO	68	16/06/10	dry	-15.955	-47.91806	Aspidosperma_macrocarpon	1	Diaphania_sp.1	Aspidosperma_macrocarpon1	Aspidosperma_macrocarponDiaphania_sp.1	M	2	1	1.5	11.1	3	166.5	0	0	0
CO	68	16/06/10	dry	-15.955	-47.91806	Qualea_parviflora	1	Pococera_oeredella	Qualea_parviflora1	Qualea_parvifloraPococera_oeredella	P	1	1	2.5	6.5	6	4550.0	0	0	0
CO	69	16/06/10	dry	-15.95611	-47.93194	Roupala_montana	1	Elachistidae_VOB_840618	Roupala_montana1	Roupala_montanaElachistidae_VOB_840618	M	1	1	1	11.5	4	1150.0	0	0	0
CO	69	16/06/10	dry	-15.95611	-47.93194	Roupala_montana	2	Idalus_lineosus	Roupala_montana2	Roupala_montanaIdalus_lineosus	M	1	0	0.4	8.6	4	860.0	0	0	0
FAL	70	22/06/10	dry	-15.96635	-47.92817	Miconia_cuspidata	1	Stenoma_ochropa	Miconia_cuspidata1	Miconia_cuspidataStenoma_ochropa	O	1	1	1.2	7.8	4	546.0	0	0	0
FAL	70	22/06/10	dry	-15.96635	-47.92817	Acosmium_dasycarpum	1	Stenoma_picta	Acosmium_dasycarpum1	Acosmium_dasycarpumStenoma_picta	P	1	1	0.9	5.75	2	23.0	0	0	0
FAL	70	22/06/10	dry	-15.96635	-47.92817	Acosmium_dasycarpum	2	Pococera_oeredella	Acosmium_dasycarpum2	Acosmium_dasycarpumPococera_oeredella	P	2	1	0.7	6.1	3	152.5	0	0	0
FAL	70	22/06/10	dry	-15.96635	-47.92817	Acosmium_dasycarpum	2	Stenoma_cathosiota	Acosmium_dasycarpum2	Acosmium_dasycarpumStenoma_cathosiota	P	1	1	0.7	6.1	3	152.5	0	0	0
FAL	71	22/06/10	dry	-15.96538	-47.92675	Psidium_sp.	1	Lethata_anophthalma	Psidium_sp.1	Psidium_sp.Lethata_anophthalma	P	1	1	1.1	7.3	4	292.0	0	0	0
FAL	71	22/06/10	dry	-15.96538	-47.92675	Cybianthus_detergens	1	Inga_haemataula	Cybianthus_detergens1	Cybianthus_detergensInga_haemataula	P	1	1	1	9.2	4	460.0	0	0	0
FAL	71	22/06/10	dry	-15.96538	-47.92675	Styrax_ferrugineus	1	Inga_phaeocrassa	Styrax_ferrugineus1	Styrax_ferrugineusInga_phaeocrassa	P	1	1	1.2	10.4	2	104	0	0	0
FAL	71	22/06/10	dry	-15.96538	-47.92675	Davila_elliptica	1	Antaeotricha_sp.21	Davila_elliptica1	Davila_ellipticaAntaeotricha_sp.21	P	1	1	1.1	7.5	4	525.0	0	1	1
FAL	72	22/06/10	dry	-15.96694	-47.92861	Byrsonima_pachyphylla	1	Elachistidae_VOB_840618	Byrsonima_pachyphylla1	Byrsonima_pachyphyllaElachistidae_VOB_840618	M	1	1	1.8	12.2	4	610.0	0	0	0
FAL	72	22/06/10	dry	-15.96694	-47.92861	Smilax_campestris	1	Chlamydastis_sp.1	Smilax_campestris1	Smilax_campestrisChlamydastis_sp.1	P	1	1	0.4	8.2	2	82	0	0	0
FAL	72	22/06/10	dry	-15.96694	-47.92861	Styrax_ferrugineus	1	Inga_phaeocrassa	Styrax_ferrugineus1	Styrax_ferrugineusInga_phaeocrassa	P	1	1	0.4	8.2	2	82	0	0	0
FAL	73	22/06/10	dry	-15.96611	-47.9275	Qualea_parviflora	1	Inga_sp.3	Qualea_parviflora1	Qualea_parvifloraInga_sp.3	P	1	1	2.3	6.1	5	1830.0	0	0	0
FAL	73	22/06/10	dry	-15.96611	-47.9275	Machaerium_opacum	1	Stenoma_sp.22	Machaerium_opacum1	Machaerium_opacumStenoma_sp.22	O	1	1	1.5	5.4	5	810.0	0	0	0
FAL	73	22/06/10	dry	-15.96611	-47.9275	Roupala_montana	1	Megalopyge_braulio	Roupala_montana1	Roupala_montanaMegalopyge_braulio	P	1	0	1.7	13.6	5	2040.0	0	1	0
FAL	73	22/06/10	dry	-15.96611	-47.9275	Roupala_montana	2	Inga_phaeocrassa	Roupala_montana2	Roupala_montanaInga_phaeocrassa	P	1	1	0.7	11.6	3	348.0	0	0	0
FAL	73	22/06/10	dry	-15.96611	-47.9275	Byrsonima_coccolobifolia	1	Elbella_luteizona	Byrsonima_coccolobifolia1	Byrsonima_coccolobifoliaElbella_luteizona	P	1	1	1.2	12.4	3	248.0	0	0	0
FAL	73	22/06/10	dry	-15.96611	-47.9275	Roupala_montana	3	Chlamydastis_sp.1	Roupala_montana3	Roupala_montanaChlamydastis_sp.1	P	1	1	1.4	11.6	4	464.0	0	0	0
FAL	74	29/06/10	dry	-15.96538	-47.92677	Pilosa_desconhecida	1	Inga_phaeocrassa	Pilosa_desconhecida1	Pilosa_desconhecidaInga_phaeocrassa	P	2	1	0.4	9.6	3	144.0	0	0	0
FAL	74	29/06/10	dry	-15.96538	-47.92677	Miconia_albicans	2	Antera_lectabilis	Miconia_albicans2	Miconia_albicansAntera_lectabilis	P	1	0	1.7	7.4	4	740.0	0	1	0
FAL	74	29/06/10	dry	-15.96538	-47.92677	Austroplenckia_populnea	3	Gelechiidae_sp.	Austroplenckia_populnea3	Austroplenckia_populneaGelechiidae_sp.	P	1	1	3.5	4	6	3800.0	20	0	0
FAL	74	29/06/10	dry	-15.96538	-47.92677	Pilosa_desconhecida	2	Inga_phaeocrassa	Pilosa_desconhecida2	Pilosa_desconhecidaInga_phaeocrassa	P	1	1	0.4	12.4	3	248.0	0	0	0
FAL	74	29/06/10	dry	-15.96538	-47.92677	Austroplenckia_populnea	4	Antaeotricha_sp.21	Austroplenckia_populnea4	Austroplenckia_populneaAntaeotricha_sp.21	P	1	1	5	12.1	6	6050.0	20	0	0
FAL	75	29/06/10	dry	-15.96639	-47.9275	Syagrus_flexuosa	1	Phobetron_hipparchia	Syagrus_flexuosa1	Syagrus_flexuosaPhobetron_hipparchia	P	1	0	0.8	42	2	420.0	0	0	0
FAL	75	29/06/10	dry	-15.96639	-47.9275	Davila_elliptica	2	Inga_neospila	Davila_elliptica2	Davila_ellipticaInga_neospila	P	1	1	1.4	7.9	4	395.0	0	0	0
FAL	75	29/06/10	dry	-15.96639	-47.9275	Chamaecrista_adenophora	2	Gelechiidae_sp.2	Chamaecrista_adenophora2	Chamaecrista_adenophoraGelechiidae_sp.2	O	1	1	0.3	7.8	2	39.0	0	0	0
FAL	75	29/06/10	dry	-15.96639	-47.9275	Acosmium_dasycarpum	1	Inga_phaeocrassa	Acosmium_dasycarpum1	Acosmium_dasycarpumInga_phaeocrassa	P	1	1	0.3	6.25	1	12.5	0	0	0
FAL	75	29/06/10	dry	-15.96639	-47.9275	Chamaecrista_adenophora	3	Aristotelia_sp.2	Chamaecrista_adenophora3	Chamaecrista_adenophoraAristotelia_sp.2	P	1	1	0.5	10.7	2	107.0	0	0	0
FAL	76	29/06/10	dry	-15.9675	-47.92833	Davila_elliptica	1	Picnotena_sp.	Davila_elliptica1	Davila_ellipticaPicnotena_sp.	M	1	0	1.8	6.8	4	272.0	0	0	1
FAL	77	30/06/10	dry	-15.94288	-47.93978	Protium_ovatum	1	Inga_haemataula	Protium_ovatum1	Protium_ovatumInga_haemataula	P	1	1	1	12	3	240.0	2	0	0
FAL	77	30/06/10	dry	-15.94288	-47.93978	Protium_ovatum	1	Stenoma_straudingerana	Protium_ovatum1	Protium_ovatumStenoma_straudingerana	M	1	1	1	12	3	240.0	2	0	0
FAL	77	30/06/10	dry	-15.94288	-47.93978	Myrsine_guianensis	1	Phobetron_hipparchia	Myrsine_guianensis1	Myrsine_guianensisPhobetron_hipparchia	P	1	0	2.5	10	5	1500.0	2	0	0
FAL	78	30/06/10	dry	-15.94361	-47.94028	Psidium_sp.	1	Lethata_anophthalma	Psidium_sp.1	Psidium_sp.Lethata_anophthalma	P	1	1	2	9.4	4	752.0	0	0	0
FAL	78	30/06/10	dry	-15.94361	-47.94028	Psidium_sp.	1	Stenoma_sp.7	Psidium_sp.1	Psidium_sp.Stenoma_sp.7	NI	1	1	2	9.4	4	752.0	0	0	0
FAL	78	30/06/10	dry	-15.94361	-47.94028	Protium_ovatum	1	Stenoma_straudingerana	Protium_ovatum1	Protium_ovatumStenoma_straudingerana	M	2	1	0.8	8.5	3	102.0	0	1	0
FAL	78	30/06/10	dry	-15.94361	-47.94028	Byrsonima_coccolobifolia	1	Inga_encamina	Byrsonima_coccolobifolia1	Byrsonima_coccolobifoliaInga_encamina	P	1	1	1.7	12.2	4	488.0	0	0	0
FAL	78	30/06/10	dry	-15.94361	-47.94028	Byrsonima_coccolobifolia	1	Inga_haemataula	Byrsonima_coccolobifolia1	Byrsonima_coccolobifoliaInga_haemataula	P	2	1	1.7	12.2	4	488.0	0	0	0
FAL	78	30/06/10	dry	-15.94361	-47.94028	Aspidosperma_macrocarpon	1	Inga_haemataula	Aspidosperma_macrocarpon1	Aspidosperma_macrocarponInga_haemataula	P	1	1	0.3	17.8	2	124.6	0	0	0
MARINHA	79	14/07/10	dry	-16.00018	-47.91078	Myrsine_guianensis	1	Episimus_sp.3	Myrsine_guianensis1	Myrsine_guianensisEpisimus_sp.3	P	1	1	0.5	9.3	3	148.8	5	0	0
MARINHA	79	14/07/10	dry	-16.00018	-47.91078	Myrsine_guianensis	2	Episimus_sp.3	Myrsine_guianensis2	Myrsine_guianensisEpisimus_sp.3	P	1	1	0.4	6.7	3	167.5	0	0	0
FAL	80	08/07/10	dry	-15.98243	-47.93562	Protium_ovatum	1	Stenoma_straudingerana	Protium_ovatum1	Protium_ovatumStenoma_straudingerana	M	2	1	0.5	3.7	4	185.0	0	0	0
FAL	80	08/07/10	dry	-15.98243	-47.93562	Cybianthus_detergens	1	Episimus_sp.5	Cybianthus_detergens1	Cybianthus_detergensEpisimus_sp.5	M	1	1	0.2	5.9	3	88.5	0	0	0
FAL	80	08/07/10	dry	-15.98243	-47.93562	Myrsine_guianensis	1	Ochrotaenia_flexa	Myrsine_guianensis1	Myrsine_guianensisOchrotaenia_flexa	M	7	1	1.3	5.5	5	770.0	0	0	0
FAL	81	08/07/10	dry	-15.98288	-47.93425	Myrsine_guianensis	1	Elbella_luteizona	Myrsine_guianensis1	Myrsine_guianensisElbella_luteizona	P	1	1	0.8	9.3	15	139.5	0	0	0
FAL	81	08/07/10	dry	-15.98288	-47.93425	Myrsine_guianensis	2	Episimus_sp.3	Myrsine_guianensis2	Myrsine_guianensisEpisimus_sp.3	P	1	1	0.2	5.7	3	17.0	0	0	0
FAL	81	08/07/10	dry	-15.98288	-47.93425	Cybianthus_detergens	1	Episimus_sp.3	Cybianthus_detergens1	Cybianthus_detergensEpisimus_sp.3	P	1	1	0.6	7.6	3	152.0	0	0	0
FAL	81	08/07/10	dry	-15.98288	-47.93425	Protium_ovatum	4	Stenoma_straudingerana	Protium_ovatum4	Protium_ovatumStenoma_straudingerana	M	1	1	0.8	5.2	3	156.0	0	0	0
FAL	82	08/07/10	dry	-15.98306	-47.95583	Machaerium_acutifolium	1	Stenoma_sp.9	Machaerium_acutifolium1	Machaerium_acutifoliumStenoma_sp.9	P	1	1	1.8	9.3	5	1395.0	5	0	0
FAL	82	08/07/10	dry	-15.98306	-47.95583	Austroplenckia_populnea	1	Gelechiidae_sp.	Austroplenckia_populnea1	Austroplenckia_populneaGelechiidae_sp.	P	4	1	3	9.88	5	2964.0	0	0	0
FAL	82	08/07/10	dry	-15.98306	-47.95583	Caryocar_brasiliensis	1	Inga_ancorata	Caryocar_brasiliensis1	Caryocar_brasiliensisInga_ancorata	P	3	1	3.5	13.5	5	3375.0	0	0	0
FAL	82	08/07/10	dry	-15.98306	-47.95583	Qualea_multiflora	1	Inga_haemataula	Qualea_multiflora1	Qualea_multifloraInga_haemataula	P	1	1	1.5	9.3	4	744.0	0	0	0
FAL	82	08/07/10	dry	-15.98306	-47.95583	Qualea_multiflora	1	Stenoma_muscula	Qualea_multiflora1	Qualea_multifloraStenoma_muscula	O	2	1	1.5	9.3	4	744.0	0	0	0
FAL	82	08/07/10	dry	-15.98306	-47.95583	Styrax_ferrugineus	1	Inga_haemataula	Styrax_ferrugineus1	Styrax_ferrugineusInga_haemataula	P	1	1	0.6	7.42	3	111.3	0	0	0
FAL	82	08/07/10	dry	-15.98306	-47.95583	Protium_ovatum	1	Stenoma_straudingerana	Protium_ovatum1	Protium_ovatumStenoma_straudingerana	M	1	1	0.8	5.38	4	188.3	0	0	0
FAL	82	08/07/10	dry	-15.98306	-47.95583	Ouratea_hexasperma	1	Blastobasidae_sp.5	Ouratea_hexasperma1	Ouratea_hexaspermaBlastobasidae_sp.5	P	1	0	1.2	14.3	5	2145.0	0	1	0
FAL	83	08/07/10	dry	-15.98167	-47.94083	Protium_ovatum	1	Stenoma_straudingerana	Protium_ovatum1	Protium_ovatumStenoma_straudingerana	M	1	1	0.5	7.54	4	399.62	0	0	0
FAL	83	08/07/10	dry	-15.98167	-47.94083	Protium_ovatum	2	Stenoma_straudingerana	Protium_ovatum2	Protium_ovatumStenoma_straudingerana	M	1	1	0.3	7	3	161.0	0	0	0
FAL	83	08/07/10	dry	-15.98167	-47.94083	Peixotoa_goiana	1	Semyra_incisa	Peixotoa_goiana1	Peixotoa_goianaSemyra_incisa	P	1	0	0.4	10.74	2	85.92	0	0	0
FAL	83	08/07/10	dry	-15.98167	-47.94083	Protium_ovatum	4	Stenoma_straudingerana	Protium_ovatum4	Protium_ovatumStenoma_straudingerana	M	1	1	0.7	6.9	4	414.0	0	0	0
FAL	84	08/07/10	dry	-15.98361	-47.95694	Roupala_montana	1	Semyra_incisa	Roupala_montana1	Roupala_montanaSemyra_incisa	P	1	0	1.2	12.68	4	760.8	12	0	0
FAL	84	08/07/10	dry	-15.98361	-47.95694	Myrsine_guianensis	1	Phobetron_hipparchia	Myrsine_guianensis1	Myrsine_guianensisPhobetron_hipparchia	P	1	0	0.5	5.3	38	201.4	3	0	0
FAL	84	08/07/10	dry	-15.98361	-47.95694	Miconia_albicans	1	Compsolechia_sp.5	Miconia_albicans1	Miconia_albicansCompsolechia_sp.5	P	1	1	1	7.5	5	1050.0	90	0	0
FAL	84	08/07/10	dry	-15.98361	-47.95694	Protium_ovatum	1	Stenoma_straudingerana	Protium_ovatum1	Protium_ovatumStenoma_straudingerana	M	1	1	1	5	3	100.0	0	0	1
FAL	85	08/07/10	dry	-15.98278	-47.94278	Protium_ovatum	1	Notodontidae_sp.	Protium_ovatum1	Protium_ovatumNotodontidae_sp.	NI	1	0	0.95	4.48	3	67.2	0	0	0
MARINHA	86	14/07/10	dry	-16.00273	-47.91315	Connarus_fulvus	1	Stenoma_sp.21	Connarus_fulvus1	Connarus_fulvusStenoma_sp.21	P	1	1	1	7	4	672	100	0	0
MARINHA	86	14/07/10	dry	-16.00273	-47.91315	Austroplenckia_populnea	1	Dalceridae_sp.	Austroplenckia_populnea1	Austroplenckia_populneaDalceridae_sp.	P	1	0	0.6	8.0	3	176.0	0	0	0
MARINHA	87	14/07/10	dry	-16.00471	-47.91139	Styrax_ferrugineus	1	Dalceridae_sp.	Styrax_ferrugineus1	Styrax_ferrugineusDalceridae_sp.	P	1	0	0.9	9.6	3	144.0	0	0	0
MARINHA	88	14/07/10	dry	-16.00361	-47.91361	Protium_ovatum	1	Stenoma_straudingerana	Protium_ovatum1	Protium_ovatumStenoma_straudingerana	M	1	1	1	9.1	4	364.0	0	0	0
MARINHA	88	14/07/10	dry	-16.00361	-47.91361	Miconia_albicans	1	Compsolechia_sp.5	Miconia_albicans1	Miconia_albicansCompsolechia_sp.5	P	1	1	1.2	7.8	4	780.0	0	0	0
MARINHA	89	14/07/10	dry	-16.00472	-47.91417	Myrsine_guianensis	1	Elbella_luteizona	Myrsine_guianensis1	Myrsine_guianensisElbella_luteizona	P	1	1	1.3	8.6	35	301.0	5	0	0
FAL	90	20/07/10	dry	-15.93833	-47.90694	Acosmium_dasycarpum	1	Inga_encamina	Acosmium_dasycarpum1	Acosmium_dasycarpumInga_encamina	P	3	1	1.4	8.1	5	1215.0	5	0	0
FAL	90	20/07/10	dry	-15.93833	-47.90694	Acosmium_dasycarpum	1	Pococera_oeredella	Acosmium_dasycarpum1	Acosmium_dasycarpumPococera_oeredella	P	2	1	1.4	8.1	5	1215.0	5	0	0
FAL	90	20/07/10	dry	-15.93833	-47.90694	Miconia_albicans	1	Inga_phaeocrassa	Miconia_albicans1	Miconia_albicansInga_phaeocrassa	P	1	1	0.5	7.5	4	300.0	0	0	0
FAL	90	20/07/10	dry	-15.93833	-47.90694	Desconhecida_sp.1	1	Stenoma_sp.8	Desconhecida_sp.11	Desconhecida_sp.1Stenoma_sp.8	O	1	1	0.2	6.6	2	66.0	0	0	0
FAL	90	20/07/10	dry	-15.93833	-47.90694	Erythroxylum_deciduum	1	Stenoma_sp.25	Erythroxylum_deciduum1	Erythroxylum_deciduumStenoma_sp.25	P	3	1	0.7	5.2	4	208.0	5	0	0
FAL	91	20/07/10	dry	-15.93389	-47.90778	Maprounea_guianensis	1	Inga_haemataula	Maprounea_guianensis1	Maprounea_guianensisInga_haemataula	P	1	1	0.4	3.9	2	39	50	0	0
FAL	91	20/07/10	dry	-15.93389	-47.90778	Qualea_grandiflora	1	Stenoma_muscula	Qualea_grandiflora1	Qualea_grandifloraStenoma_muscula	O	2	1	1.9	11.3	5	2260.0	0	0	0
FAL	91	20/07/10	dry	-15.93389	-47.90778	Machaerium_acutifolium	2	Gonioterma_sp.1	Machaerium_acutifolium2	Machaerium_acutifoliumGonioterma_sp.1	P	2	1	0.5	9.4	4	376.0	0	0	0
FAL	91	20/07/10	dry	-15.93389	-47.90778	Qualea_grandiflora	2	Stenoma_muscula	Qualea_grandiflora2	Qualea_grandifloraStenoma_muscula	O	1	1	1.3	9.8	5	1568.0	0	0	0
FAL	91	20/07/10	dry	-15.93389	-47.90778	Miconia_albicans	1	Stenoma_ochropa	Miconia_albicans1	Miconia_albicansStenoma_ochropa	O	1	1	1.1	6.8	4	408.0	10	0	0
FAL	91	20/07/10	dry	-15.93389	-47.90778	Esenbeckia_pumila	1	Inga_phaeocrassa	Esenbeckia_pumila1	Esenbeckia_pumilaInga_phaeocrassa	P	1	1	1.2	16.4	4	656.0	0	0	0
FAL	92	20/07/10	dry	-15.93944	-47.90917	Acosmium_dasycarpum	1	Pococera_oeredella	Acosmium_dasycarpum1	Acosmium_dasycarpumPococera_oeredella	P	3	1	0.7	7.6	3	228.0	0	0	0
FAL	92	20/07/10	dry	-15.93944	-47.90917	Ouratea_hexasperma	1	Inga_haemataula	Ouratea_hexasperma1	Ouratea_hexaspermaInga_haemataula	P	1	1	2	13.2	5	3300.0	0	1	0
FAL	92	20/07/10	dry	-15.93944	-47.90917	Maprounea_guianensis	1	Inga_sp.3	Maprounea_guianensis1	Maprounea_guianensisInga_sp.3	P	1	1	0.8	4.6	3	69.0	0	0	0
FAL	92	20/07/10	dry	-15.93944	-47.90917	Pinta_preta	1	Lethata_anophthalma	Pinta_preta1	Pinta_pretaLethata_anophthalma	P	1	1	1.8	8.2	4	820.0	0	0	0
FAL	93	22/07/10	dry	-15.93785	-47.90647	Annona_coriacea	1	Inga_sp.	Annona_coriacea1	Annona_coriaceaInga_sp.	P	1	1	0.4	13.4	3	402.0	0	0	0
FAL	93	22/07/10	dry	-15.93785	-47.90647	Erythroxylum_deciduum	1	Dalceridae_sp.	Erythroxylum_deciduum1	Erythroxylum_deciduumDalceridae_sp.	P	1	0	0.5	5.3	2	53.0	0	0	0
FAL	93	22/07/10	dry	-15.93785	-47.90647	Byrsonima_verbascifolia	1	Cerconota_achatina	Byrsonima_verbascifolia1	Byrsonima_verbascifoliaCerconota_achatina	O	1	1	0.9	14.2	4	923	0	0	0
FAL	93	22/07/10	dry	-15.93785	-47.90647	Byrsonima_verbascifolia	1	Phycitinae_sp.24	Byrsonima_verbascifolia1	Byrsonima_verbascifoliaPhycitinae_sp.24	NI	1	1	0.9	14.2	4	923	0	0	0
FAL	94	22/07/10	dry	-15.93778	-47.90663	Cybianthus_detergens	1	Episimus_sp.5	Cybianthus_detergens1	Cybianthus_detergensEpisimus_sp.5	M	1	1	0.5	8.34	3	166.8	10	0	0
FAL	94	22/07/10	dry	-15.93778	-47.90663	Miconia_albicans	1	Antaeotricha_sp.5	Miconia_albicans1	Miconia_albicansAntaeotricha_sp.5	P	1	1	0.5	7.2	3	79.2	0	0	0
FAL	94	22/07/10	dry	-15.93778	-47.90663	Miconia_albicans	1	Cicinnus_sp.	Miconia_albicans1	Miconia_albicansCicinnus_sp.	P	1	1	0.5	7.2	3	79.2	0	0	0
FAL	94	22/07/10	dry	-15.93778	-47.90663	Miconia_albicans	3	Stenoma_ochropa	Miconia_albicans3	Miconia_albicansStenoma_ochropa	O	1	1	1.1	6.6	5	396.0	0	0	1
FAL	95	22/07/10	dry	-15.93861	-47.90722	Byrsonima_coccolobifolia	1	Cerconota_achatina	Byrsonima_coccolobifolia1	Byrsonima_coccolobifoliaCerconota_achatina	O	13	1	1	9.96	4	498.0	0	0	0
FAL	95	22/07/10	dry	-15.93861	-47.90722	Byrsonima_coccolobifolia	1	Antaeotricha_sp.5	Byrsonima_coccolobifolia1	Byrsonima_coccolobifoliaAntaeotricha_sp.5	P	1	1	1	9.96	4	498.0	0	0	0
JBB	100	28/07/10	dry	-15.88389	-47.81778	Byrsonima_coccolobifolia	1	Cerconota_achatina	Byrsonima_coccolobifolia1	Byrsonima_coccolobifoliaCerconota_achatina	O	1	1	1.6	8.8	4	880.0	10	0	0
JBB	100	28/07/10	dry	-15.88389	-47.81778	Byrsonima_coccolobifolia	2	Compsolechia_sp.9	Byrsonima_coccolobifolia2	Byrsonima_coccolobifoliaCompsolechia_sp.9	P	1	1	1.7	9	5	1350.0	20	0	0
JBB	101	28/07/10	dry	-15.88917	-47.82806	Roupala_montana	3	Inga_haemataula	Roupala_montana3	Roupala_montanaInga_haemataula	P	1	1	1.7	9	6	3150.0	50	0	0
JBB	102	28/07/10	dry	-15.89222	-47.84	Miconia_albicans	1	Pococera_oeredella	Miconia_albicans1	Miconia_albicansPococera_oeredella	P	1	1	1	8.6	3	258.0	10	1	0
JBB	102	28/07/10	dry	-15.89222	-47.84	Byrsonima_coccolobifolia	1	Cerconota_achatina	Byrsonima_coccolobifolia1	Byrsonima_coccolobifoliaCerconota_achatina	O	1	1	1.5	9.06	5	1812.0	10	1	0
JBB	102	28/07/10	dry	-15.89222	-47.84	Miconia_fallax	1	Antaeotricha_sp.5	Miconia_fallax1	Miconia_fallaxAntaeotricha_sp.5	P	1	1	1.5	6.6	4	258.00	10	1	0
JBB	103	28/07/10	dry	-15.88806	-47.8375	Connarus_fulvus	1	Stenoma_sp.21	Connarus_fulvus1	Connarus_fulvusStenoma_sp.21	M	1	1	1.1	4.1	5	574	5	0	0
IBGE	104	03/08/10	dry	-15.94905	-47.87565	Ouratea_hexasperma	1	Antaeotricha_sp.21	Ouratea_hexasperma1	Ouratea_hexaspermaAntaeotricha_sp.21	P	1	1	1.8	11.2	4	784.0	0	1	0
IBGE	104	03/08/10	dry	-15.94905	-47.87565	Protium_ovatum	1	Stenoma_straudingerana	Protium_ovatum1	Protium_ovatumStenoma_straudingerana	M	3	1	0.6	5.9	2	53.1	0	0	0
IBGE	104	03/08/10	dry	-15.94905	-47.87565	Protium_ovatum	4	Stenoma_straudingerana	Protium_ovatum4	Protium_ovatumStenoma_straudingerana	M	1	1	0.6	6.1	2	48.8	0	0	0
IBGE	104	03/08/10	dry	-15.94905	-47.87565	Qualea_grandiflora	1	Antaeotricha_sp.21	Qualea_grandiflora1	Qualea_grandifloraAntaeotricha_sp.21	P	1	1	2.5	5	2	20.0	0	0	0
IBGE	104	03/08/10	dry	-15.94905	-47.87565	Qualea_grandiflora	1	Lacosoma_sp.	Qualea_grandiflora1	Qualea_grandifloraLacosoma_sp.	O	1	1	2.5	5	2	20.0	0	0	0
IBGE	104	03/08/10	dry	-15.94905	-47.87565	Connarus_fulvus	1	Stenoma_cathosiota	Connarus_fulvus1	Connarus_fulvusStenoma_cathosiota	P	1	1	0.7	4	2	32.0	0	0	0
IBGE	104	03/08/10	dry	-15.94905	-47.87565	Connarus_fulvus	1	Gonioterma_sp.1	Connarus_fulvus1	Connarus_fulvusGonioterma_sp.1	P	1	1	0.7	4	2	32.0	0	0	0
IBGE	105	03/08/10	dry	-15.94972	-47.87639	Protium_ovatum	2	Stenoma_straudingerana	Protium_ovatum2	Protium_ovatumStenoma_straudingerana	M	1	1	1.3	7.5	3	145	50	0	0
IBGE	105	03/08/10	dry	-15.94972	-47.87639	Connarus_fulvus	2	Gonioterma_sp.1	Connarus_fulvus2	Connarus_fulvusGonioterma_sp.1	P	2	1	1.6	5.3	4	424.0	0	0	0
IBGE	105	03/08/10	dry	-15.94972	-47.87639	Myrsine_guianensis	1	Episimus_sp.3	Myrsine_guianensis1	Myrsine_guianensisEpisimus_sp.3	P	1	1	1.6	8.2	30	246.0	10	0	0
IBGE	106	03/08/10	dry	-15.94833	-47.8675	Connarus_fulvus	1	Gonioterma_sp.1	Connarus_fulvus1	Connarus_fulvusGonioterma_sp.1	P	1	1	1.1	4.9	4	196.0	0	0	0
IBGE	106	03/08/10	dry	-15.94833	-47.8675	Qualea_grandiflora	2	Antaeotricha_sp.21	Qualea_grandiflora2	Qualea_grandifloraAntaeotricha_sp.21	P	1	1	1.8	11.3	4	510	0	0	0
IBGE	107	04/08/10	dry	-15.93365	-47.86848	Byrsonima_verbascifolia	1	Cerconota_achatina	Byrsonima_verbascifolia1	Byrsonima_verbascifoliaCerconota_achatina	O	1	1	2	16.2	3	405.0	0	0	0
IBGE	107	04/08/10	dry	-15.93365	-47.86848	Protium_ovatum	2	Stenoma_straudingerana	Protium_ovatum2	Protium_ovatumStenoma_straudingerana	M	2	1	0.6	5.3	3	132.5	40	0	0
IBGE	107	04/08/10	dry	-15.93365	-47.86848	Protium_ovatum	3	Inga_haemataula	Protium_ovatum3	Protium_ovatumInga_haemataula	P	1	1	0.5	8.7	3	261.0	0	0	0
IBGE	107	04/08/10	dry	-15.93365	-47.86848	Blepharocalyx_salicifolius	1	Deuterollyta_francesca	Blepharocalyx_salicifolius1	Blepharocalyx_salicifoliusDeuterollyta_francesca	M	6	1	1.1	5.1	6	5100.0	20	0	0
IBGE	107	04/08/10	dry	-15.93365	-47.86848	Miconia_albicans	2	Episimus_sp.3	Miconia_albicans2	Miconia_albicansEpisimus_sp.3	P	1	1	1.3	6.7	5	456.0	0	1	0
IBGE	108	04/08/10	dry	-15.93694	-47.88694	Byrsonima_coccolobifolia	1	Elbella_luteizona	Byrsonima_coccolobifolia1	Byrsonima_coccolobifoliaElbella_luteizona	P	1	1	1	9	3	270.0	0	0	0
IBGE	108	04/08/10	dry	-15.93694	-47.88694	Byrsonima_coccolobifolia	1	Stenoma_salome	Byrsonima_coccolobifolia1	Byrsonima_coccolobifoliaStenoma_salome	M	1	1	1	9	3	270.0	0	0	0
IBGE	108	04/08/10	dry	-15.93694	-47.88694	Protium_ovatum	3	Stenoma_straudingerana	Protium_ovatum3	Protium_ovatumStenoma_straudingerana	M	1	1	0.5	7.8	3	132.6	0	0	0
IBGE	108	04/08/10	dry	-15.93694	-47.88694	Roupala_montana	1	Symmachia_hippodice	Roupala_montana1	Roupala_montanaSymmachia_hippodice	P	1	0	0.5	9.4	3	188.0	0	0	0
IBGE	109	04/08/10	dry	-15.9375	-47.88778	Miconia_albicans	1	Cicinnus_sp.	Miconia_albicans1	Miconia_albicansCicinnus_sp.	P	1	1	1.1	5.6	5	840.0	1	1	0
IBGE	109	04/08/10	dry	-15.9375	-47.88778	Protium_ovatum	1	Stenoma_straudingerana	Protium_ovatum1	Protium_ovatumStenoma_straudingerana	M	1	1	0.5	5.2	3	78	10	0	0
IBGE	110	04/08/10	dry	-15.93778	-47.88833	Erythroxylum_suberosum	1	Inga_oxybela	Erythroxylum_suberosum1	Erythroxylum_suberosumInga_oxybela	NI	1	1	0.5	10.8	3	216.0	50	0	0
IBGE	110	04/08/10	dry	-15.93778	-47.88833	Miconia_albicans	2	Cicinnus_sp.	Miconia_albicans2	Miconia_albicansCicinnus_sp.	P	1	1	1.2	5.4	4	540.0	5	1	0
IBGE	111	04/08/10	dry	-15.93833	-47.88861	Ouratea_hexasperma	1	Blastobasidae_sp.5	Ouratea_hexasperma1	Ouratea_hexaspermaBlastobasidae_sp.5	P	1	0	1.9	14.2	5	2130.0	10	1	1
IBGE	111	04/08/10	dry	-15.93833	-47.88861	Roupala_montana	1	Carthara_abrupta	Roupala_montana1	Roupala_montanaCarthara_abrupta	P	1	0	1.5	10.1	4	1010.0	0	0	0
IBGE	111	04/08/10	dry	-15.93833	-47.88861	Roupala_montana	2	Stenoma_cathosiota	Roupala_montana2	Roupala_montanaStenoma_cathosiota	P	1	1	1	10.2	2	81.6	0	0	0
IBGE	111	04/08/10	dry	-15.93833	-47.88861	Ouratea_hexasperma	1	Stenoma_sp.26	Ouratea_hexasperma1	Ouratea_hexaspermaStenoma_sp.26	M	1	1	1.9	14.2	4	2130.0	5	1	1
IBGE	111	04/08/10	dry	-15.93833	-47.88861	Davila_elliptica	1	Platynota_rostrana	Davila_elliptica1	Davila_ellipticaPlatynota_rostrana	P	1	1	1.7	8.5	5	1700.0	0	0	0
IBGE	111	04/08/10	dry	-15.93833	-47.88861	Roupala_montana	3	Chlamydastis_platyspora	Roupala_montana3	Roupala_montanaChlamydastis_platyspora	M	1	1	3	10.4	4	832.0	50	0	0
CO	113	10/08/10	dry	-15.767	-47.86848	Roupala_montana	1	Stenoma_cathosiota	Roupala_montana1	Roupala_montanaStenoma_cathosiota	P	1	1	0.6	10.7	4	535.0	30	0	0
CO	116	10/08/10	dry	-15.77056	-47.88667	Chamaecrista_adenophora	1	Aristotelia_sp.2	Chamaecrista_adenophora1	Chamaecrista_adenophoraAristotelia_sp.2	P	2	1	0.2	4.7	2	23.3	0	1	0
CO	119	11/08/10	dry	-15.93667	-47.86611	Qualea_grandiflora	1	Gonioterma_sp.1	Qualea_grandiflora1	Qualea_grandifloraGonioterma_sp.1	P	1	1	2.2	13.3	4	1330	0	0	0
CO	126	18/08/10	dry	-15.76528	-47.85417	Symplocos_sp.	1	Phycitinae_sp.19	Symplocos_sp.1	Symplocos_sp.Phycitinae_sp.19	P	1	1	0.6	8	3	160.0	0	0	0
CO	127	18/08/10	dry	-15.76583	-47.85417	Symplocos_sp.	1	Phycitinae_sp.19	Symplocos_sp.1	Symplocos_sp.Phycitinae_sp.19	P	5	1	0.4	7.1	2	35.5	0	0	0
IBGE	128	31/08/10	dry	-15.9556	-47.87292	Ouratea_hexasperma	1	Cerconota_sciaphilina	Ouratea_hexasperma1	Ouratea_hexaspermaCerconota_sciaphilina	P	1	1	0.4	12.5	3	187.5	50	0	0
IBGE	128	31/08/10	dry	-15.9556	-47.87292	Connarus_fulvus	1	Gonioterma_sp.1	Connarus_fulvus1	Connarus_fulvusGonioterma_sp.1	P	1	1	0.6	5	4	325.0	0	0	0
IBGE	129	31/08/10	dry	-15.95552	-47.87293	Ouratea_hexasperma	1	Gelechiidae_sp.28	Ouratea_hexasperma1	Ouratea_hexaspermaGelechiidae_sp.28	P	1	1	1.3	1.15	12.5	5	10	1	0
IBGE	129	31/08/10	dry	-15.95552	-47.87293	Ouratea_hexasperma	2	Cerconota_sciaphilina	Ouratea_hexasperma2	Ouratea_hexaspermaCerconota_sciaphilina	P	1	1	1	1.5	9.7	4	0	0	0
CO	130	01/09/10	dry/rainy	-15.76713	-47.85492	Desconhecida	1	Udramonia_spitzi	Desconhecida1	DesconhecidaUdramonia_spitzi	M	1	1	0.3	5.7	2	28.5	0	0	0
CO	131	01/09/10	dry/rainy	-15.7725	-47.85529	Roupala_montana	1	Elachistidae_VOB_840618	Roupala_montana1	Roupala_montanaElachistidae_VOB_840618	M	2	1	3.5	15.9	6	6360.0	0	0	0
CO	134	08/09/10	dry/rainy	-15.76611	-47.85556	Myrsine_guianensis	1	Antaeotricha_sp.21	Myrsine_guianensis1	Myrsine_guianensisAntaeotricha_sp.21	P	1	1	0.3	5.7	3	17.0	0	0	0
CO	136	09/09/10	dry/rainy	-15.76611	-47.85565	Myrsine_guianensis	1	Episimus_sp.3	Myrsine_guianensis1	Myrsine_guianensisEpisimus_sp.3	P	1	1	0.6	7	15	105.0	30	0	0
CPD-UnB	138	15/09/10	dry/rainy	-15.77295	-47.8677	Roupala_montana	1	Elachistidae_VOB_840618	Roupala_montana1	Roupala_montanaElachistidae_VOB_840618	M	1	1	3	12.2	4	1220.0	10	0	0
IBGE	143	21/09/10	dry/rainy	-15.94	-47.87806	Protium_ovatum	1	Stenoma_straudingerana	Protium_ovatum1	Protium_ovatumStenoma_straudingerana	M	1	1	0.67	6	3	120	0	0	0
IBGE	145	21/09/10	dry/rainy	-15.94056	-47.87861	Gochnatia_polymorpha	2	Chlamydastis_sp.	Gochnatia_polymorpha2	Gochnatia_polymorphaChlamydastis_sp.	NI	2	1	0.5	6.9	3	124.2	0	0	0
FAL	148	22/09/10	dry/rainy	-15.946367	-47.86528	Protium_ovatum	1	Stenoma_straudingerana	Protium_ovatum1	Protium_ovatumStenoma_straudingerana	M	1	1	0.5	7.5	2	75.0	0	0	0
FAL	149	29/09/10	dry/rainy	-15.946394	-47.86528	Phthirusa_ovata	1	Compsolechia_sp.19	Phthirusa_ovata1	Phthirusa_ovataCompsolechia_sp.19	P	1	1	1.5	2.4	3	72.0	80	1	0
FAL	149	29/09/10	dry/rainy	-15.946394	-47.86528	Miconia_fallax	1	Antera_lectabilis	Miconia_fallax1	Miconia_fallaxAntera_lectabilis	P	1	0	0.5	8.3	2	66.40	0	0	0
FAL	151	29/09/10	dry/rainy	-15.9475	-47.86583	Sclerolobium_paniculatum	1	Inga_haemataula	Sclerolobium_paniculatum1	Sclerolobium_paniculatumInga_haemataula	P	1	1	1.2	13.1	3	262.0	0	0	0
FAL	158	13/10/10	dry/rainy	-15.87392	-47.84843	Himatanthus_obovatus	1	Isognathus_caricae	Himatanthus_obovatus1	Himatanthus_obovatusIsognathus_caricae		2	0	0.5	8.1	3	243.0	50	0	0
FAL	164	19/10/10	dry/rainy	-15.95722	-47.93222	Acosmium_dasycarpum	1	Inga_encamina	Acosmium_dasycarpum1	Acosmium_dasycarpumInga_encamina		1	1	1.3	3.6	4	288.0	100	0	0
FAL	164	19/10/10	dry/rainy	-15.95722	-47.93222	Qualea_grandiflora	1	Antaeotricha_sp.21	Qualea_grandiflora1	Qualea_grandifloraAntaeotricha_sp.21		1	1	1.5	9.1	4	295.5
FAL	164	19/10/10	dry/rainy	-15.95722	-47.93222	Symplocos_sp.	1	Inga_phaeocrassa	Symplocos_sp.1	Symplocos_sp.Inga_phaeocrassa		2	1	1.95	7.7	6	4620.0	50	0	0
IBGE	172	26/10/10	dry/rainy	-15.94389	-47.85778	Tocoyena_formosa	1	Pseudasellodes_platygymma	Tocoyena_formosa1	Tocoyena_formosaPseudasellodes_platygymma		1	0	0.4	10	10	2	100	0	0
IBGE	174	26/10/10	dry/rainy	-15.94389	-47.85806	Miconia_fallax	1	Cicinnus_sp.	Miconia_fallax1	Miconia_fallaxCicinnus_sp.		1	1	0.6	5.2	3	130.00	80	0	0
IBGE	174	26/10/10	dry/rainy	-15.94389	-47.85806	Tocoyena_formosa	1	Pseudasellodes_platygymma	Tocoyena_formosa1	Tocoyena_formosaPseudasellodes_platygymma		1	0	0.9	17.3	3	224.9	18	0	0
FAL	176	03/11/10	dry/rainy	-15.95433	-47.93062	Hyptis_lytroides	1	Dichomeris_sp.14	Hyptis_lytroides1	Hyptis_lytroidesDichomeris_sp.14	P	1	1	0.3	1.8	4	90.0	30	0	0
FAL	176	03/11/10	dry/rainy	-15.95433	-47.93062	Erythroxylum_tortuosum	1	Dichomeris_sp.4	Erythroxylum_tortuosum1	Erythroxylum_tortuosumDichomeris_sp.4	O	1	1	0.8	16.6	3	282.2	100	0	0
FAL	177	03/11/10	dry/rainy	-15.95472	-47.93083	Qualea_parviflora	3	Inga_sp.	Qualea_parviflora3	Qualea_parvifloraInga_sp.	P	1	1	0.9	8.5	4	425.0	15	0	0
FAL	177	03/11/10	dry/rainy	-15.95472	-47.93083	Maprounea_guianensis	1	Platynota_rostrana	Maprounea_guianensis1	Maprounea_guianensisPlatynota_rostrana	P	1	1	1.1	4.5	3	135.0	80	0	0
FAL	177	03/11/10	dry/rainy	-15.95472	-47.93083	Qualea_parviflora	1	Compsolechia_sp.1	Qualea_parviflora1	Qualea_parvifloraCompsolechia_sp.1	P	1	1	0.3	6.3	3	113.4	80	0	0
FAL	177	03/11/10	dry/rainy	-15.95472	-47.93083	Bauhinia_sp._(folha_pequena)	1	Gelechiidae_sp.50	Bauhinia_sp._(folha_pequena)1	Bauhinia_sp._(folha_pequena)Gelechiidae_sp.50	M	1	1	0.4	2.2	3	55.0	100	0	0
FAL	178	03/11/10	dry/rainy	-15.955	-47.93111	Symplocos_sp.	1	Phycitinae_sp.19	Symplocos_sp.1	Symplocos_sp.Phycitinae_sp.19	P	1	1	0.5	6.6	4	330.0	200	0	0
FAL	178	03/11/10	dry/rainy	-15.955	-47.93111	Palicourea_sp.	1	Compsolechia_sp.1	Palicourea_sp.1	Palicourea_sp.Compsolechia_sp.1	P	2	1	0.4	17.3	3	363.3	10	0	0
FAL	179	03/11/10	dry/rainy	-15.95528	-47.93139	Myrciaria_herbacea	1	Gelechiidae_sp.79	Myrciaria_herbacea1	Myrciaria_herbaceaGelechiidae_sp.79	NI	1	1	0.3	5.1	4	306.0	100	0	0
FAL	179	03/11/10	dry/rainy	-15.95528	-47.93139	Qualea_parviflora	1	Compsolechia_sp.1	Qualea_parviflora1	Qualea_parvifloraCompsolechia_sp.1	P	1	1	0.9	6.34	4	253.6	5	0	0
FAL	179	03/11/10	dry/rainy	-15.95528	-47.93139	Ouratea_hexasperma	1	Phycitinae_sp.22	Ouratea_hexasperma1	Ouratea_hexaspermaPhycitinae_sp.22	M	2	1	2.5	1.75	12.8	6	40	1	1
FAL	179	03/11/10	dry/rainy	-15.95528	-47.93139	Ouratea_hexasperma	1	Phidotricha_erigens	Ouratea_hexasperma1	Ouratea_hexaspermaPhidotricha_erigens	P	12	1	2.5	1.75	12.8	6	40	1	1
FAL	179	03/11/10	dry/rainy	-15.95528	-47.93139	Ouratea_hexasperma	1	Aristotelia_sp.4	Ouratea_hexasperma1	Ouratea_hexaspermaAristotelia_sp.4	M	3	1	2.5	1.75	12.8	6	40	1	1
FAL	180	10/11/10	dry/rainy	-15.95417	-47.93028	Roupala_montana	1	Symmachia_hippodice	Roupala_montana1	Roupala_montanaSymmachia_hippodice	P	1	0	1	6.1	3	152.5	70	0	0
FAL	180	10/11/10	dry/rainy	-15.95417	-47.93028	Redonda_tr�s_folhas	1	Scythris_sp.	Redonda_tr�s_folhas1	Redonda_tr�s_folhasScythris_sp.	NI	1	1	0.5	2.8	2	28.0	0	0	0
FAL	181	10/11/10	dry/rainy	-15.95389	-47.93	Byrsonima_verbascifolia	1	Podalia_annulipes	Byrsonima_verbascifolia1	Byrsonima_verbascifoliaPodalia_annulipes	P	15	0	1.4	18.8	3	376.0	0	0	0
FAL	184	17/11/10	dry/rainy	-15.95448	-47.92915	Erythroxylum_tortuosum	1	Dichomeris_sp.4	Erythroxylum_tortuosum1	Erythroxylum_tortuosumDichomeris_sp.4	O	1	1	1.7	18.9	4	1890.0	30	0	0
FAL	185	17/11/10	dry/rainy	-15.95472	-47.92944	Miconia_ferruginata	1	Compsolechia_sp.1	Miconia_ferruginata1	Miconia_ferruginataCompsolechia_sp.1	P	1	1	2.3	13.6	5	2720.0	15	0	0
FAL	187	17/11/10	dry/rainy	-15.95528	-47.93	Erythroxylum_deciduum	1	Cyclomia_mopsaria	Erythroxylum_deciduum1	Erythroxylum_deciduumCyclomia_mopsaria	P	1	0	0.9	6.1	4	274.5	10	0	0
FAL	187	17/11/10	dry/rainy	-15.95528	-47.93	Bauhinia_sp._(folha_grande)	1	Gelechiidae_sp.28	Bauhinia_sp._(folha_grande)1	Bauhinia_sp._(folha_grande)Gelechiidae_sp.28	P	1	1	0.5	11.7	2	105.3	10	0	0
FAL	187	17/11/10	dry/rainy	-15.95528	-47.93	Bauhinia_sp._(folha_grande)	1	Gelechiidae_sp.51	Bauhinia_sp._(folha_grande)1	Bauhinia_sp._(folha_grande)Gelechiidae_sp.51	M	6	1	0.5	11.7	2	105.3	10	0	0
FAL	187	17/11/10	dry/rainy	-15.95528	-47.93	Bauhinia_sp._(folha_pequena)	1	Gelechiidae_sp.50	Bauhinia_sp._(folha_pequena)1	Bauhinia_sp._(folha_pequena)Gelechiidae_sp.50	M	1	1	0.7	3.8	3	114.0	30	0	0
FAL	187	17/11/10	dry/rainy	-15.95528	-47.93	Connarus_fulvus	1	Ophtamolbysis_eydeira	Connarus_fulvus1	Connarus_fulvusOphtamolbysis_eydeira	NI	1	0	0.7	4.7	3	141.0	70	0	0
FAL	188	17/11/10	dry/rainy	-15.95056	-47.93028	Casearia_sylvestris	1	Platynota_rostrana	Casearia_sylvestris1	Casearia_sylvestrisPlatynota_rostrana	P	1	1	0.6	8	3	240.0	20	0	0
FAL	188	17/11/10	dry/rainy	-15.95056	-47.93028	Sabicea_brasiliensis	1	Adelpha_cythrea	Sabicea_brasiliensis1	Sabicea_brasiliensisAdelpha_cythrea	P	1	0	0.6	3.2	3	57.6	20	0	0
PNB	189	23/11/10	dry/rainy	-15.74042	-47.98362	Mimosa_claussenii	1	Compsolechia_sp.	Mimosa_claussenii1	Mimosa_clausseniiCompsolechia_sp.	NI	1	1	0.4	9.8	3	196.0	10	0	0
PNB	189	23/11/10	dry/rainy	-15.74042	-47.98362	Piptocarpha_rotundifolia	1	Perigea_sp.	Piptocarpha_rotundifolia1	Piptocarpha_rotundifoliaPerigea_sp.	M	1	0	0.9	11	2	110.0	100	0	0
PNB	190	23/11/10	dry/rainy	-15.74083	-47.98639	Tocoyena_formosa	1	Pseudasellodes_platygymma	Tocoyena_formosa1	Tocoyena_formosaPseudasellodes_platygymma	M	1	0	0.4	15	4	600.0	0	0	0
PNB	190	23/11/10	dry/rainy	-15.74083	-47.98639	Peixotoa_goiana	1	Hipercompe_sp.1	Peixotoa_goiana1	Peixotoa_goianaHipercompe_sp.1	NI	1	0	0.7	10.16	4	508.0	0	0	0
PNB	191	23/11/10	dry/rainy	-15.74111	-47.98667	Ouratea_hexasperma	1	Hylesia_schuessleri	Ouratea_hexasperma1	Ouratea_hexaspermaHylesia_schuessleri	P	1	0	0.7	11.7	4	585	80	0	0
PNB	192	23/11/10	dry/rainy	-15.74139	-47.98694	Chresta_sphaerocephala	1	Phycitinae_sp.23	Chresta_sphaerocephala1	Chresta_sphaerocephalaPhycitinae_sp.23	NI	1	1	0.8	14.9	4	670.5	10	0	0
PNB	193	23/11/10	dry/rainy	-15.73417	-47.98722	Maprounea_guianensis	1	Gelechiidae_sp.18	Maprounea_guianensis1	Maprounea_guianensisGelechiidae_sp.18	M	1	1	0.4	3.6	4	180.0	100	0	0
PNB	193	23/11/10	dry/rainy	-15.73417	-47.98722	Erythroxylum_deciduum	1	Dichomeris_sp.3	Erythroxylum_deciduum1	Erythroxylum_deciduumDichomeris_sp.3	P	1	1	0.5	7	3	210.0	100	0	0
PNB	194	24/11/10	dry/rainy	-15.73185	-47.9655	Croton_goyazensis	1	Cydosia_punctistriga	Croton_goyazensis1	Croton_goyazensisCydosia_punctistriga	P	1	0	0.5	6	2	60.0	20	0	0
PNB	194	24/11/10	dry/rainy	-15.73185	-47.9655	Kielmeyera_coriacea	1	Episimus_sp.	Kielmeyera_coriacea1	Kielmeyera_coriaceaEpisimus_sp.	M	1	1	0.4	14.6	3	189.8	100	0	0
PNB	194	24/11/10	dry/rainy	-15.73185	-47.9655	Qualea_parviflora	1	Compsolechia_sp.1	Qualea_parviflora1	Qualea_parvifloraCompsolechia_sp.1	P	1	1	2.5	6.7	5	737.0	100	0	0
PNB	194	24/11/10	dry/rainy	-15.73185	-47.9655	Qualea_parviflora	1	Phidotricha_erigens	Qualea_parviflora1	Qualea_parvifloraPhidotricha_erigens	P	1	1	2.5	6.7	5	737.0	100	0	0
PNB	194	24/11/10	dry/rainy	-15.73185	-47.9655	Qualea_parviflora	1	Pococera_oeredella	Qualea_parviflora1	Qualea_parvifloraPococera_oeredella	P	4	1	2.5	6.7	5	737.0	100	0	0
PNB	194	24/11/10	dry/rainy	-15.73185	-47.9655	Erythroxylum_deciduum	1	Cyclomia_mopsaria	Erythroxylum_deciduum1	Erythroxylum_deciduumCyclomia_mopsaria	P	1	0	0.4	8.5	4	340.0	100	0	0
PNB	195	24/11/10	dry/rainy	-15.73222	-47.96583	Banisteriopsis_sp.	1	Concana_mundissima	Banisteriopsis_sp.1	Banisteriopsis_sp.Concana_mundissima	P	1	0	0.7	9.0	3	135	20	0	0
PNB	195	24/11/10	dry/rainy	-15.73222	-47.96583	Banisteriopsis_sp.	2	Gelechiidae_sp.76	Banisteriopsis_sp.2	Banisteriopsis_sp.Gelechiidae_sp.76	O	1	1	0.8	7.6	3	152	0	0	0
PNB	195	24/11/10	dry/rainy	-15.73222	-47.96583	Strychnos_sp.	1	Praeacrospila_sp.	Strychnos_sp.1	Strychnos_sp.Praeacrospila_sp.	M	2	1	0.8	11.5	3	345.0	100	0	0
PNB	196	24/11/10	dry/rainy	-15.7325	-47.96611	Kielmeyera_coriacea	1	Episimus_sp.	Kielmeyera_coriacea1	Kielmeyera_coriaceaEpisimus_sp.	M	1	1	0.4	11.6	3	313.2	10	0	0
PNB	196	24/11/10	dry/rainy	-15.7325	-47.96611	Erythroxylum_campestre	1	Dichomeris_sp.9	Erythroxylum_campestre1	Erythroxylum_campestreDichomeris_sp.9	O	1	1	0.4	8.2	4	410.0	100	0	0
PNB	197	24/11/10	dry/rainy	-15.73278	-47.96639	Aspidosperma_macrocarpon	1	Diaphania_sp.1	Aspidosperma_macrocarpon1	Aspidosperma_macrocarponDiaphania_sp.1	M	1	1	0.8	15	3	222.0	0	0	0
PNB	198	24/11/10	dry/rainy	-15.73306	-47.95167	Caryocar_brasiliensis	1	Eunica_bechina	Caryocar_brasiliensis1	Caryocar_brasiliensisEunica_bechina	M	1	0	2.2	9.7	6	7954.0	90	0	0
PNB	198	24/11/10	dry/rainy	-15.73306	-47.95167	Davila_elliptica	1	Inga_sp.	Davila_elliptica1	Davila_ellipticaInga_sp.	P	1	1	1.2	10.8	4	1080.0	40	0	0
PNB	199	24/11/10	dry/rainy	-15.71833	-47.96694	Diospyros_burchellii	1	Hypocala_andremona	Diospyros_burchellii1	Diospyros_burchelliiHypocala_andremona	M	2	0	0.5	8.8	3	49.7	100	0	0
PNB	199	24/11/10	dry/rainy	-15.71833	-47.96694	Diospyros_burchellii	3	Hypocala_andremona	Diospyros_burchellii3	Diospyros_burchelliiHypocala_andremona	M	2	0	0.3	7.1	2	105.6	100	0	0
PNB	199	24/11/10	dry/rainy	-15.71833	-47.96694	Rasteira	1	Diaphania_sp.1	Rasteira1	RasteiraDiaphania_sp.1	M	1	1	0.1	15.4	2	107.8	0	0	0
JBB	201	30/11/10	dry/rainy	-15.88389	-47.85583	Palicourea_rigida	1	Compsolechia_sp.1	Palicourea_rigida1	Palicourea_rigidaCompsolechia_sp.1	P	1	1	1.6	19.3	3	579.0	3	1	0
PNB	202	01/12/10	rainy	-15.74033	-47.98365	Tabernaemontana_affinis	1	Diaphania_glauculalis	Tabernaemontana_affinis1	Tabernaemontana_affinisDiaphania_glauculalis	M	1	1	0.6	5.5	2	38.5	0	0	0
PNB	202	01/12/10	rainy	-15.74033	-47.98365	Tabernaemontana_affinis	2	Diaphania_glauculalis	Tabernaemontana_affinis2	Tabernaemontana_affinisDiaphania_glauculalis	M	1	1	0.4	5.9	2	35.4	0	0	0
PNB	202	01/12/10	rainy	-15.74033	-47.98365	Stryphnodendron_adstringens	1	Leuciris_institata	Stryphnodendron_adstringens1	Stryphnodendron_adstringensLeuciris_institata	M	1	0	0.9	4.08	6	1632.0	0	0	0
PNB	202	01/12/10	rainy	-15.74033	-47.98365	Parece_cagaita	1	Gelechiidae_sp.76	Parece_cagaita1	Parece_cagaitaGelechiidae_sp.76	O	1	1	1	9.1	5	1092.0	0	0	0
PNB	203	01/12/10	rainy	-15.74056	-47.98639	Tabernaemontana_affinis	1	Diaphania_glauculalis	Tabernaemontana_affinis1	Tabernaemontana_affinisDiaphania_glauculalis	M	7	1	0.5	6.1	3	122	20	0	0
PNB	203	01/12/10	rainy	-15.74056	-47.98639	Piptocarpha_rotundifolia	1	Perigea_sp.	Piptocarpha_rotundifolia1	Piptocarpha_rotundifoliaPerigea_sp.	M	1	0	0.43	15.3	3	168.3	100	0	0
IBGE	205	15/12/10	rainy	-15.95295	-47.8707	Roupala_montana	11	Eomichla_sp.	Roupala_montana11	Roupala_montanaEomichla_sp.	M	1	1	1	12.7	5	2667.0	20	0	0
IBGE	206	15/12/10	rainy	-15.95333	-47.87111	Acosmium_dasycarpum	1	Hyperchiria_incisa	Acosmium_dasycarpum1	Acosmium_dasycarpumHyperchiria_incisa	NI	1	0	0.4	5.7	2	34.2	0	0	0
IBGE	206	15/12/10	rainy	-15.95333	-47.87111	Diospyros_burchellii	2	Compsolechia_sp.7	Diospyros_burchellii2	Diospyros_burchelliiCompsolechia_sp.7	P	1	1	1.2	9.7	3	291.0	0	0	0
IBGE	207	15/12/10	rainy	-15.95361	-47.87139	Byrsonima_coccolobifolia	1	Paracles_sp.1	Byrsonima_coccolobifolia1	Byrsonima_coccolobifoliaParacles_sp.1	P	1	0	2.5	9.8	5	1960.0	40	0	0
IBGE	208	15/12/10	rainy	-15.95389	-47.87167	Annona_crassiflora	1	Hesperiidae_sp.	Annona_crassiflora1	Annona_crassifloraHesperiidae_sp.	NI	1	1	0.4	9.1	2	72.8	0	0	0
IBGE	208	15/12/10	rainy	-15.95389	-47.87167	Ouratea_hexasperma	1	Oxydia_saturniata	Ouratea_hexasperma1	Ouratea_hexaspermaOxydia_saturniata	NI	1	0	2	9.3	5	1860	5	0	0
IBGE	208	15/12/10	rainy	-15.95389	-47.87167	Ouratea_hexasperma	2	Phobetron_hipparchia	Ouratea_hexasperma2	Ouratea_hexaspermaPhobetron_hipparchia	P	1	0	1.2	4.2	5	630	0	0	0
IBGE	209	15/12/10	rainy	-15.95417	-47.87194	Heteropteris_Trepadeira	1	Gelechiidae_sp.76	Heteropteris_Trepadeira1	Heteropteris_TrepadeiraGelechiidae_sp.76	O	2	1	0.8	3.8	3	76.0	0	0	0
IBGE	211	21/12/10	rainy	-15.94386	-47.87708	Eremanthus_glomerulatus	1	Gelechiidae_sp.25	Eremanthus_glomerulatus1	Eremanthus_glomerulatusGelechiidae_sp.25	NI	1	1	0.3	14.1	3	211.5	10	0	0
IBGE	212	21/12/10	rainy	-15.94417	-47.87722	Erythroxylum_deciduum	1	Norape_sp.2	Erythroxylum_deciduum1	Erythroxylum_deciduumNorape_sp.2	NI	1	0	1.5	8	4	280.0	0	0	0
IBGE	212	21/12/10	rainy	-15.94417	-47.87722	Erythroxylum_deciduum	1	Cyclomia_mopsaria	Erythroxylum_deciduum1	Erythroxylum_deciduumCyclomia_mopsaria	P	1	0	1.5	8	4	280.0	0	0	0
CO	213	04/01/11	rainy	-15.765	-47.85361	Eremanthus_glomerulatus	1	Phycitinae_sp.7	Eremanthus_glomerulatus1	Eremanthus_glomerulatusPhycitinae_sp.7	O	1	1	2.5	15.9	4	15.9	5	0	0
CO	213	04/01/11	rainy	-15.765	-47.85361	Tabernaemontana_affinis	1	Diaphania_glauculalis	Tabernaemontana_affinis1	Tabernaemontana_affinisDiaphania_glauculalis	M	1	1	0.3	8	3	88.0	100	0	0
CO	214	04/01/11	rainy	-15.76472	-47.85333	Diospyros_burchellii	1	Chioides_catilus_catilus	Diospyros_burchellii1	Diospyros_burchelliiChioides_catilus_catilus	P	1	1	0.4	11.4	3	148.2	5	0	0
CO	214	04/01/11	rainy	-15.76472	-47.85333	Andira_humilis	1	Stenoma_sp.9	Andira_humilis1	Andira_humilisStenoma_sp.9	P	3	1	1	8.5	3	170.0	50	0	0
PNB	215	12/01/11	rainy	-15.81167	-47.95639	Myrtaceae_de_borda	1	Podalia_annulipes	Myrtaceae_de_borda1	Myrtaceae_de_bordaPodalia_annulipes	P	1	0	0.7	5.32	3	127.7	100	0	0
PNB	215	12/01/11	rainy	-15.81167	-47.95639	Tabernaemontana_affinis	1	Diaphania_glauculalis	Tabernaemontana_affinis1	Tabernaemontana_affinisDiaphania_glauculalis	M	4	1	0.4	6.5	2	58.5	0	0	0
PNB	215	12/01/11	rainy	-15.81167	-47.95639	Tabernaemontana_affinis	4	Diaphania_glauculalis	Tabernaemontana_affinis4	Tabernaemontana_affinisDiaphania_glauculalis	M	1	1	0.15	5.7	2	45.6	50	0	0
PNB	216	12/01/11	rainy	-15.81139	-47.95611	Tabernaemontana_affinis	1	Diaphania_glauculalis	Tabernaemontana_affinis1	Tabernaemontana_affinisDiaphania_glauculalis	M	1	1	0.3	4.2	2	21.0	0	0	0
PNB	216	12/01/11	rainy	-15.81139	-47.95611	Qualea_grandiflora	1	Compsolechia_sp.1	Qualea_grandiflora1	Qualea_grandifloraCompsolechia_sp.1	P	1	1	1	14.2	3	241.4
PNB	216	12/01/11	rainy	-15.81139	-47.95611	Qualea_grandiflora	1	Episimus_sp.2	Qualea_grandiflora1	Qualea_grandifloraEpisimus_sp.2	O	1	1	1.9	17.6	4	1760
PNB	216	12/01/11	rainy	-15.81139	-47.95611	Miconia_albicans	1	sem_id_(133)	Miconia_albicans1	Miconia_albicanssem_id_(133)	P	1		0.4	7	3	210.0	30	0	0
PNB	217	12/01/11	rainy	-15.80111	-47.95583	Stryphnodendron_adstringens	1	Ophiolechia_contrasta	Stryphnodendron_adstringens1	Stryphnodendron_adstringensOphiolechia_contrasta	M	1	1	1.7	33.4	7	100200.0	40	0	0
PNB	218	18/01/11	rainy	-15.81183	-47.95668	Qualea_grandiflora	1	Compsolechia_sp.1	Qualea_grandiflora1	Qualea_grandifloraCompsolechia_sp.1	P	1	1	1	14.8	5	2220	50	0	0
PNB	218	18/01/11	rainy	-15.81183	-47.95668	Qualea_grandiflora	1	Episimus_sp.2	Qualea_grandiflora1	Qualea_grandifloraEpisimus_sp.2	O	1	1	1	14.8	5	2220	50	0	0
PNB	218	18/01/11	rainy	-15.81183	-47.95668	Maprounea_guianensis	1	Deuterollyta_chrysoderas	Maprounea_guianensis1	Maprounea_guianensisDeuterollyta_chrysoderas	M	6	1	0.7	6.4	4	320.0	0	0	0
PNB	218	18/01/11	rainy	-15.81183	-47.95668	Aspidosperma_tomentosum	1	Diaphania_glauculalis	Aspidosperma_tomentosum1	Aspidosperma_tomentosumDiaphania_glauculalis	M	1	1	0.3	13.7	3	205.5	100	0	0
PNB	218	18/01/11	rainy	-15.81183	-47.95668	Tabernaemontana_affinis	1	Diaphania_glauculalis	Tabernaemontana_affinis1	Tabernaemontana_affinisDiaphania_glauculalis	M	2	1	0.3	6.7	2	67.0	0	0	0
PNB	218	18/01/11	rainy	-15.81183	-47.95668	Erythroxylum_tortuosum	1	Heterocampa_sp.	Erythroxylum_tortuosum1	Erythroxylum_tortuosumHeterocampa_sp.	P	1	0	0.3	16.8	2	168.0	0	0	0
PNB	219	18/01/11	rainy	-15.81222	-47.95694	Tabernaemontana_affinis	1	Diaphania_glauculalis	Tabernaemontana_affinis1	Tabernaemontana_affinisDiaphania_glauculalis	M	5	1	0.5	9.8	3	147.0	0	0	0
PNB	219	18/01/11	rainy	-15.81222	-47.95694	Tabernaemontana_affinis	3	Diaphania_glauculalis	Tabernaemontana_affinis3	Tabernaemontana_affinisDiaphania_glauculalis	M	1	1	0.2	6.2	2	49.6	0	0	0
PNB	219	18/01/11	rainy	-15.81222	-47.95694	Tabernaemontana_affinis	4	Diaphania_glauculalis	Tabernaemontana_affinis4	Tabernaemontana_affinisDiaphania_glauculalis	M	1	1	0.3	6	1	12.0	0	0	0
PNB	219	18/01/11	rainy	-15.81222	-47.95694	Tabernaemontana_affinis	5	Diaphania_glauculalis	Tabernaemontana_affinis5	Tabernaemontana_affinisDiaphania_glauculalis	M	5	1	0.6	11.2	3	168.0	0	0	0
PNB	219	18/01/11	rainy	-15.81222	-47.95694	Tabernaemontana_affinis	8	Diaphania_glauculalis	Tabernaemontana_affinis8	Tabernaemontana_affinisDiaphania_glauculalis	M	1	1	0.2	8.8	2	44.0	0	0	0
PNB	219	18/01/11	rainy	-15.81222	-47.95694	Tabernaemontana_affinis	9	Diaphania_glauculalis	Tabernaemontana_affinis9	Tabernaemontana_affinisDiaphania_glauculalis	M	2	1	0.4	10.4	2	62.4	0	0	0
PNB	219	18/01/11	rainy	-15.81222	-47.95694	Tabernaemontana_affinis	11	Diaphania_glauculalis	Tabernaemontana_affinis11	Tabernaemontana_affinisDiaphania_glauculalis	M	1	1	0.2	5.8	2	46.4	0	0	0
PNB	219	18/01/11	rainy	-15.81222	-47.95694	Qualea_parviflora	1	Stenoma_sp.5	Qualea_parviflora1	Qualea_parvifloraStenoma_sp.5	O	1	1	2.5	8.4	5	1260.0	30	0	0
PNB	219	18/01/11	rainy	-15.81222	-47.95694	Sabicea_brasiliensis	1	Podalia_annulipes	Sabicea_brasiliensis1	Sabicea_brasiliensisPodalia_annulipes	P	1	0	0.3	7.1	3	106.5	20	0	0
PNB	220	18/01/11	rainy	-15.8125	-47.95722	Miconia_albicans	1	Edebessa_purens	Miconia_albicans1	Miconia_albicansEdebessa_purens	P	1	0	0.3	7.7	3	92.4	100	0	0
PNB	220	18/01/11	rainy	-15.8125	-47.95722	Austroplenckia_populnea	1	Hypargyria_definitela	Austroplenckia_populnea1	Austroplenckia_populneaHypargyria_definitela	P	1	1	1.7	7.6	3	152.0	100	0	0
PNB	220	18/01/11	rainy	-15.8125	-47.95722	Myrsine_guianensis	1	Gonionota_vivida	Myrsine_guianensis1	Myrsine_guianensisGonionota_vivida	O	1	1	2.5	8.2	30	246.0	0	0	0
PNB	220	18/01/11	rainy	-15.8125	-47.95722	Qualea_parviflora	1	Pococera_oeredella	Qualea_parviflora1	Qualea_parvifloraPococera_oeredella	P	1	1	3	6.5	6	3250.0	50	0	0
PNB	220	18/01/11	rainy	-15.8125	-47.95722	Periandra_mediterranea	1	Chioides_catilus_catilus	Periandra_mediterranea1	Periandra_mediterraneaChioides_catilus_catilus	P	1	1	0.6	4.1	3	123.0	10	0	0
PNB	221	18/01/11	rainy	-15.81278	-47.9575	Tabernaemontana_affinis	1	Diaphania_glauculalis	Tabernaemontana_affinis1	Tabernaemontana_affinisDiaphania_glauculalis	M	3	1	0.3	9.6	2	67.2	0	0	0
PNB	221	18/01/11	rainy	-15.81278	-47.9575	Tabernaemontana_affinis	2	Diaphania_glauculalis	Tabernaemontana_affinis2	Tabernaemontana_affinisDiaphania_glauculalis	M	1	1	0.6	9.2	3	138.0	0	0	0
PNB	221	18/01/11	rainy	-15.81278	-47.9575	Tabernaemontana_affinis	3	Diaphania_glauculalis	Tabernaemontana_affinis3	Tabernaemontana_affinisDiaphania_glauculalis	M	3	1	0.2	6.2	2	62.0	0	0	0
PNB	221	18/01/11	rainy	-15.81278	-47.9575	Tabernaemontana_affinis	4	Diaphania_glauculalis	Tabernaemontana_affinis4	Tabernaemontana_affinisDiaphania_glauculalis	M	4	1	0.5	8	2	64.0	0	0	0
IBGE	222	19/01/11	rainy	-15.94457	-47.87393	Davila_elliptica	1	Picnotena_sp.	Davila_elliptica1	Davila_ellipticaPicnotena_sp.	M	1	0	1.6	9	4	450	0	0	0
IBGE	222	19/01/11	rainy	-15.94457	-47.87393	Andira_humilis	1	Xeniades_chalestra	Andira_humilis1	Andira_humilisXeniades_chalestra	NI	1	1	0.5	7.9	4	395.0	0	0	0
IBGE	222	19/01/11	rainy	-15.94457	-47.87393	Miconia_albicans	1	Compsolechia_sp.5	Miconia_albicans1	Miconia_albicansCompsolechia_sp.5	P	1	1	2	6.9	4	276.0	0	0	0
IBGE	222	19/01/11	rainy	-15.94457	-47.87393	Pterandra_pyroidea	1	Stenoma_sp.4	Pterandra_pyroidea1	Pterandra_pyroideaStenoma_sp.4	O	1	1	0.5	4.5	2	45	0	0	0
IBGE	223	19/01/11	rainy	-15.94472	-47.87417	Roupala_montana	1	Eomichla_sp.	Roupala_montana1	Roupala_montanaEomichla_sp.	M	1	1	1	13.6	4	642.0	0	0	0
IBGE	223	19/01/11	rainy	-15.94472	-47.87417	Davila_elliptica	1	Picnotena_sp.	Davila_elliptica1	Davila_ellipticaPicnotena_sp.	M	2	0	0.5	7	3	140.0	0	0	0
IBGE	223	19/01/11	rainy	-15.94472	-47.87417	Aspidosperma_tomentosum	1	Diaphania_sp.1	Aspidosperma_tomentosum1	Aspidosperma_tomentosumDiaphania_sp.1	M	3	1	0.9	10.7	3	171.2	0	0	0
IBGE	223	19/01/11	rainy	-15.94472	-47.87417	Protium_ovatum	1	Stenoma_straudingerana	Protium_ovatum1	Protium_ovatumStenoma_straudingerana	M	1	1	1	7.5	4	675.0	0	0	0
IBGE	223	19/01/11	rainy	-15.94472	-47.87417	Davila_elliptica	2	Picnotena_sp.	Davila_elliptica2	Davila_ellipticaPicnotena_sp.	M	1	0	1	7	4	700.0	0	0	0
IBGE	223	19/01/11	rainy	-15.94472	-47.87417	Machaerium_acutifolium	1	Stenoma_sp.22	Machaerium_acutifolium1	Machaerium_acutifoliumStenoma_sp.22	O	1	1	1.8	5.2	4	520.0	2	0	0
IBGE	223	19/01/11	rainy	-15.94472	-47.87417	Styrax_ferrugineus	1	Phobetron_hipparchia	Styrax_ferrugineus1	Styrax_ferrugineusPhobetron_hipparchia	P	1	0	1.5	8	4	800.0	0	0	0
IBGE	223	19/01/11	rainy	-15.94472	-47.87417	Styrax_ferrugineus	1	Pseudoplusia_includens	Styrax_ferrugineus1	Styrax_ferrugineusPseudoplusia_includens	NI	1	0	1.5	8	4	800.0	0	0	0
IBGE	224	19/01/11	rainy	-15.945	-47.87444	Calliandra_dysantha	1	Aristotelia_sp.7	Calliandra_dysantha1	Calliandra_dysanthaAristotelia_sp.7	NI	1	1	0.3	10.8	3	216.0	0	0	0
IBGE	224	19/01/11	rainy	-15.945	-47.87444	Qualea_parviflora	1	Pococera_oeredella	Qualea_parviflora1	Qualea_parvifloraPococera_oeredella	P	1	1	1.7	8.5	4	425.0	0	0	0
IBGE	224	19/01/11	rainy	-15.945	-47.87444	Machaerium_acutifolium	1	Paracles_sp.1	Machaerium_acutifolium1	Machaerium_acutifoliumParacles_sp.1	P	1	0	1	8.6	3	258.0	0	0	0
IBGE	224	19/01/11	rainy	-15.945	-47.87444	Palicourea_squarrosa	1	Compsolechia_sp.1	Palicourea_squarrosa1	Palicourea_squarrosaCompsolechia_sp.1	P	1	1	0.3	4.7	2	47.0	0	1	0
IBGE	224	19/01/11	rainy	-15.945	-47.87444	Pavonia_sp.	1	Inga_sp.	Pavonia_sp.1	Pavonia_sp.Inga_sp.	P	1	1	0.1	2.7	2	16.2	0	0	0
IBGE	224	19/01/11	rainy	-15.945	-47.87444	Ocotea_sp.	1	Stenoma_sp.11	Ocotea_sp.1	Ocotea_sp.Stenoma_sp.11	NI	1	1	1.7	8.2	3	164.0	0	0	0
IBGE	225	19/01/11	rainy	-15.94528	-47.87472	Roupala_montana	1	Eomichla_sp.	Roupala_montana1	Roupala_montanaEomichla_sp.	M	1	1	1.2	11.5	4	920.0	0	0	0
IBGE	225	19/01/11	rainy	-15.94528	-47.87472	Lafoensia_pacari	1	Geometridae_sp.	Lafoensia_pacari1	Lafoensia_pacariGeometridae_sp.	NI	1	0	1	10.6	4	636.0	0	0	0
IBGE	225	19/01/11	rainy	-15.94528	-47.87472	Ossaea_congestiflora	1	Gelechiidae_sp.77	Ossaea_congestiflora1	Ossaea_congestifloraGelechiidae_sp.77	M	1	1	0.7	3.2	4	160	10	0	0
IBGE	226	19/01/11	rainy	-15.94556	-47.8675	Miconia_ferruginata	1	Megalopyge_albicollis	Miconia_ferruginata1	Miconia_ferruginataMegalopyge_albicollis	P	1	0	1	19.6	3	588.0	0	0	0
IBGE	226	19/01/11	rainy	-15.94556	-47.8675	Myrsine_guianensis	1	Automeris_illustris	Myrsine_guianensis1	Myrsine_guianensisAutomeris_illustris	P	1	0	0.3	6.2	20	124.0	0	0	0
IBGE	226	19/01/11	rainy	-15.94556	-47.8675	Myrsine_guianensis	1	Elbella_luteizona	Myrsine_guianensis1	Myrsine_guianensisElbella_luteizona	P	1	1	0.3	6.2	20	124.0	0	0	0
IBGE	226	19/01/11	rainy	-15.94556	-47.8675	Palicourea_squarrosa	1	Compsolechia_sp.1	Palicourea_squarrosa1	Palicourea_squarrosaCompsolechia_sp.1	P	1	1	0.8	5.7	2	45.6	0	1	0
IBGE	226	19/01/11	rainy	-15.94556	-47.8675	Miconia_albicans	1	Podalia_annulipes	Miconia_albicans1	Miconia_albicansPodalia_annulipes	P	1	0	1.2	5.8	4	406.0	10	0	1
IBGE	226	19/01/11	rainy	-15.94556	-47.8675	Caryocar_brasiliensis	1	Paracles_sp.1	Caryocar_brasiliensis1	Caryocar_brasiliensisParacles_sp.1	P	1	0	3.5	11.5	5	2300.0	10	0	1
IBGE	226	19/01/11	rainy	-15.94556	-47.8675	Acosmium_dasycarpum	1	Stenoma_picta	Acosmium_dasycarpum1	Acosmium_dasycarpumStenoma_picta	P	2	1	0.7	7.4	3	118.4	0	0	0
FAL	227	21/01/11	rainy	-15.95617	-47.931	Pisonia_sp.	1	Heliodines_sp.2	Pisonia_sp.1	Pisonia_sp.Heliodines_sp.2	P	1	1	0.7	17.1	2	153.9	10	0	0
FAL	227	21/01/11	rainy	-15.95617	-47.931	Erythroxylum_deciduum	1	Platyprosterma_perpectinata	Erythroxylum_deciduum1	Erythroxylum_deciduumPlatyprosterma_perpectinata	P	2	0	0.8	4.84	3	72.6	0	0	0
FAL	227	21/01/11	rainy	-15.95617	-47.931	Myrsine_guianensis	1	Episimus_sp.3	Myrsine_guianensis1	Myrsine_guianensisEpisimus_sp.3	P	1	1	0.9	5.1	20	102.0	0	0	0
FAL	227	21/01/11	rainy	-15.95617	-47.931	Davila_elliptica	1	Picnotena_sp.	Davila_elliptica1	Davila_ellipticaPicnotena_sp.	M	1	0	1	13.2	4	660.0	10	0	0
FAL	227	21/01/11	rainy	-15.95617	-47.931	Qualea_multiflora	2	Inga_sp.13	Qualea_multiflora2	Qualea_multifloraInga_sp.13	O	8	1	1	6.9	4	310.5	20	0	0
FAL	227	21/01/11	rainy	-15.95617	-47.931	Qualea_multiflora	3	Phidotricha_erigens	Qualea_multiflora3	Qualea_multifloraPhidotricha_erigens	P	1	1	1.7	12.6	5	1890.0	10	0	0
FAL	227	21/01/11	rainy	-15.95617	-47.931	Qualea_multiflora	4	Antaeotricha_sp.21	Qualea_multiflora4	Qualea_multifloraAntaeotricha_sp.21	P	1	1	0.8	13.1	3	366.8	10	0	0
FAL	227	21/01/11	rainy	-15.95617	-47.931	Roupala_montana	1	Eomichla_sp.	Roupala_montana1	Roupala_montanaEomichla_sp.	M	4	1	1	14.7	4	735.0	0	0	0
FAL	228	21/01/11	rainy	-15.95639	-47.93139	Qualea_multiflora	1	Pococera_oeredella	Qualea_multiflora1	Qualea_multifloraPococera_oeredella	P	1	1	1	8.8	3	264.0	10	0	0
FAL	228	21/01/11	rainy	-15.95639	-47.93139	Myrtaceae_folha_dura	1	Inga_phaeocrassa	Myrtaceae_folha_dura1	Myrtaceae_folha_duraInga_phaeocrassa	P	1	1	0.2	4	6	24.0	5	0	0
FAL	228	21/01/11	rainy	-15.95639	-47.93139	Maprounea_guianensis	1	Inga_phaeocrassa	Maprounea_guianensis1	Maprounea_guianensisInga_phaeocrassa	P	1	1	0.7	4.6	3	69.0	10	0	0
FAL	228	21/01/11	rainy	-15.95639	-47.93139	Qualea_parviflora	1	Phidotricha_erigens	Qualea_parviflora1	Qualea_parvifloraPhidotricha_erigens	P	1	1	1	6.6	5	792.0	20	0	0
FAL	228	21/01/11	rainy	-15.95639	-47.93139	Qualea_parviflora	1	Pococera_oeredella	Qualea_parviflora1	Qualea_parvifloraPococera_oeredella	P	5	1	1	6.6	5	792.0	20	0	0
FAL	228	21/01/11	rainy	-15.95639	-47.93139	Qualea_multiflora	4	Antaeotricha_sp.21	Qualea_multiflora4	Qualea_multifloraAntaeotricha_sp.21	P	1	1	1.4	8.6	4	774.0	10	0	0
FAL	229	21/01/11	rainy	-15.95667	-47.93167	Qualea_multiflora	1	Antaeotricha_sp.21	Qualea_multiflora1	Qualea_multifloraAntaeotricha_sp.21	P	2	1	1.7	9.3	4	632.4	30	0	0
FAL	229	21/01/11	rainy	-15.95667	-47.93167	Maprounea_guianensis	1	Phycitinae_sp.6	Maprounea_guianensis1	Maprounea_guianensisPhycitinae_sp.6	M	1	1	0.9	3.4	3	102.0	0	0	0
FAL	229	21/01/11	rainy	-15.95667	-47.93167	Miconia_pohliana	1	Inga_haemataula	Miconia_pohliana1	Miconia_pohlianaInga_haemataula	P	1	1	1.1	8.3	4	332	0	0	0
FAL	229	21/01/11	rainy	-15.95667	-47.93167	Stryphnodendron_adstringens	1	Norape_sp.	Stryphnodendron_adstringens1	Stryphnodendron_adstringensNorape_sp.	P	1	0	2	11.2	5	2240.0	0	0	0
FAL	229	21/01/11	rainy	-15.95667	-47.93167	Roupala_montana	1	Inga_phaeocrassa	Roupala_montana1	Roupala_montanaInga_phaeocrassa	P	1	1	0.4	11.8	2	106.2	100	0	0
FAL	229	21/01/11	rainy	-15.95667	-47.93167	Qualea_parviflora	1	Pococera_oeredella	Qualea_parviflora1	Qualea_parvifloraPococera_oeredella	P	1	1	1.1	8.4	5	1428.0	0	0	0
FAL	229	21/01/11	rainy	-15.95667	-47.93167	Davila_elliptica	1	Picnotena_sp.	Davila_elliptica1	Davila_ellipticaPicnotena_sp.	M	2	0	1	7.8	4	468	0	0	0
FAL	229	21/01/11	rainy	-15.95667	-47.93167	Davila_elliptica	2	Picnotena_sp.	Davila_elliptica2	Davila_ellipticaPicnotena_sp.	M	1	0	1	9	4	540	20	0	1
FAL	229	21/01/11	rainy	-15.95667	-47.93167	Maprounea_guianensis	2	Deuterollyta_chrysoderas	Maprounea_guianensis2	Maprounea_guianensisDeuterollyta_chrysoderas	M	1	1	1	4.5	5	765.0	20	0	1
FAL	229	21/01/11	rainy	-15.95667	-47.93167	Myrsine_guianensis	1	Episimus_sp.3	Myrsine_guianensis1	Myrsine_guianensisEpisimus_sp.3	P	1	1	0.5	9.7	10	97.0	0	0	0
FAL	230	25/01/11	rainy	-15.95694	-47.93194	Byrsonima_pachyphylla	1	Gonioterma_sp.	Byrsonima_pachyphylla1	Byrsonima_pachyphyllaGonioterma_sp.	O	1	1	0.4	8.2	2	49.2	0	0	0
FAL	230	25/01/11	rainy	-15.95694	-47.93194	Myrsine_guianensis	1	Episimus_sp.3	Myrsine_guianensis1	Myrsine_guianensisEpisimus_sp.3	P	1	1	1	6.4	50	320.0	20	0	0
FAL	230	25/01/11	rainy	-15.95694	-47.93194	Qualea_parviflora	3	Inga_sp.	Qualea_parviflora3	Qualea_parvifloraInga_sp.	P	1	1	0.7	6.7	4	335	5	0	0
FAL	230	25/01/11	rainy	-15.95694	-47.93194	Qualea_parviflora	3	Pococera_oeredella	Qualea_parviflora3	Qualea_parvifloraPococera_oeredella	P	1	1	0.7	6.7	4	335	5	0	0
FAL	230	25/01/11	rainy	-15.95694	-47.93194	Roupala_montana	1	Eomichla_sp.	Roupala_montana1	Roupala_montanaEomichla_sp.	M	1	1	1.1	10	2	90.0	30	0	0
FAL	230	25/01/11	rainy	-15.95694	-47.93194	Myrsine_guianensis	2	Cyclomia_mopsaria	Myrsine_guianensis2	Myrsine_guianensisCyclomia_mopsaria	P	1	0	1.3	7.6	60	456.0	5	0	0
FAL	230	25/01/11	rainy	-15.95694	-47.93194	Davila_elliptica	1	Inga_sp.14	Davila_elliptica1	Davila_ellipticaInga_sp.14	M	1	1	0.5	7	3	107.0	5	0	0
FAL	230	25/01/11	rainy	-15.95694	-47.93194	Qualea_parviflora	2	Inga_sp.13	Qualea_parviflora2	Qualea_parvifloraInga_sp.13	O	1	1	1.2	6.3	4	630	0	0	0
FAL	230	25/01/11	rainy	-15.95694	-47.93194	Qualea_parviflora	2	Oecophorinae_sp.2	Qualea_parviflora2	Qualea_parvifloraOecophorinae_sp.2	M	2	1	1.2	6.3	4	630	0	0	0
FAL	230	25/01/11	rainy	-15.95694	-47.93194	Qualea_parviflora	2	Pococera_oeredella	Qualea_parviflora2	Qualea_parvifloraPococera_oeredella	P	1	1	1.2	6.3	4	630	0	0	0
FAL	231	25/01/11	rainy	-15.95722	-47.9325	Miconia_albicans	2	Antaeotricha_sp.5	Miconia_albicans2	Miconia_albicansAntaeotricha_sp.5	P	1	1	2	9.7	4	485.0	0	1	1
FAL	231	25/01/11	rainy	-15.95722	-47.9325	Bauhinia_sp._(folha_grande)	1	Megalopyge_radiata	Bauhinia_sp._(folha_grande)1	Bauhinia_sp._(folha_grande)Megalopyge_radiata	P	1	0	0.8	4.8	3	144.0	0	0	0
FAL	231	25/01/11	rainy	-15.95722	-47.9325	Qualea_multiflora	1	Pococera_oeredella	Qualea_multiflora1	Qualea_multifloraPococera_oeredella	P	1	1	1	8.8	4	290.4	3	0	0
FAL	232	26/01/11	rainy	-15.9575	-47.93278	Roupala_montana	3	Eomichla_sp.	Roupala_montana3	Roupala_montanaEomichla_sp.	M	13	1	1.4	10.58	4	634.8	100	0	0
FAL	232	26/01/11	rainy	-15.9575	-47.93278	Myrsine_guianensis	1	Episimus_sp.3	Myrsine_guianensis1	Myrsine_guianensisEpisimus_sp.3	P	1	1	1	8.76	30	262.8	50	0	0
FAL	232	26/01/11	rainy	-15.9575	-47.93278	Miconia_albicans	1	Inga_phaeocrassa	Miconia_albicans1	Miconia_albicansInga_phaeocrassa	P	1	1	0.6	10.9	3	218.0	40	0	0
FAL	232	26/01/11	rainy	-15.9575	-47.93278	Rourea_induta	1	Paracles_sp.1	Rourea_induta1	Rourea_indutaParacles_sp.1	P	1	0	1.51	7.1	5	1278.0	50	0	0
FAL	232	26/01/11	rainy	-15.9575	-47.93278	Roupala_montana	1	Eomichla_sp.	Roupala_montana1	Roupala_montanaEomichla_sp.	M	4	1	1.3	13.4	4	1072.0	60	0	0
FAL	232	26/01/11	rainy	-15.9575	-47.93278	Roupala_montana	2	Eomichla_sp.	Roupala_montana2	Roupala_montanaEomichla_sp.	M	4	1	1.4	114.6	5	2930.0	60	0	0
FAL	232	26/01/11	rainy	-15.9575	-47.93278	Roupala_montana	1	Megalopyge_braulio	Roupala_montana1	Roupala_montanaMegalopyge_braulio	P	1	0	1.3	13.4	4	1072.0	60	0	0
FAL	232	26/01/11	rainy	-15.9575	-47.93278	Desconhecida_sp.6	1	Inga_sp.3	Desconhecida_sp.61	Desconhecida_sp.6Inga_sp.3	P	1	1	0.4	4.6	3	69.0	0	0	0
FAL	232	26/01/11	rainy	-15.9575	-47.93278	Miconia_albicans	2	Antera_lectabilis	Miconia_albicans2	Miconia_albicansAntera_lectabilis	P	1	0	0.5	5.9	4	236.0	50	0	0
FAL	233	27/01/11	rainy	-15.95806	-47.93306	Miconia_albicans	1	Euphaneta_divisa	Miconia_albicans1	Miconia_albicansEuphaneta_divisa	M	1	1	0.4	9.6	3	105.6	20	0	0
FAL	233	27/01/11	rainy	-15.95806	-47.93306	Miconia_albicans	2	Cicinnus_sp.	Miconia_albicans2	Miconia_albicansCicinnus_sp.	P	1	1	0.45	6.6	3	151.8	20	0	0
FAL	233	27/01/11	rainy	-15.95806	-47.93306	Qualea_multiflora	3	Pococera_oeredella	Qualea_multiflora3	Qualea_multifloraPococera_oeredella	P	2	1	1.2	13.4	4	938.0	0	0	0
FAL	233	27/01/11	rainy	-15.95806	-47.93306	Qualea_multiflora	1	Antaeotricha_sp.21	Qualea_multiflora1	Qualea_multifloraAntaeotricha_sp.21	P	1	1	1.2	8.6	5	946	0	0	0
FAL	233	27/01/11	rainy	-15.95806	-47.93306	Qualea_multiflora	1	Inga_sp.13	Qualea_multiflora1	Qualea_multifloraInga_sp.13	O	1	1	1.2	8.6	5	946
FAL	233	27/01/11	rainy	-15.95806	-47.93306	Qualea_multiflora	1	Pococera_oeredella	Qualea_multiflora1	Qualea_multifloraPococera_oeredella	P	2	1	1.2	8.6	5	946
FAL	233	27/01/11	rainy	-15.95806	-47.93306	Erythroxylum_tortuosum	1	Dichomeris_sp.4	Erythroxylum_tortuosum1	Erythroxylum_tortuosumDichomeris_sp.4	O	1	1	0.4	20.4	2	142.8	0	0	0
FAL	233	27/01/11	rainy	-15.95806	-47.93306	Bowdichia_virgilioides	1	Stenoma_sp.40	Bowdichia_virgilioides1	Bowdichia_virgilioidesStenoma_sp.40	O	1	1	1.5	5.7	4	440.0	0	0	0
FAL	233	27/01/11	rainy	-15.95806	-47.93306	Qualea_multiflora	2	Stenoma_sp.5	Qualea_multiflora2	Qualea_multifloraStenoma_sp.5	O	1	1	1.2	8.9	4	890.0	0	0	0
FAL	233	27/01/11	rainy	-15.95806	-47.93306	Miconia_pohliana	1	Euphaneta_divisa	Miconia_pohliana1	Miconia_pohlianaEuphaneta_divisa	M	1	1	1	10.5	3	262.5	0	0	0
FAL	233	27/01/11	rainy	-15.95806	-47.93306	Qualea_multiflora	4	Pococera_oeredella	Qualea_multiflora4	Qualea_multifloraPococera_oeredella	P	1	1	1	8.8	3	176	0	0	0
FAL	233	27/01/11	rainy	-15.95806	-47.93306	Qualea_parviflora	5	Pococera_oeredella	Qualea_parviflora5	Qualea_parvifloraPococera_oeredella	P	2	1	2.2	6.4	6	3200	0	0	0
FAL	233	27/01/11	rainy	-15.95806	-47.93306	Qualea_multiflora	5	Pococera_oeredella	Qualea_multiflora5	Qualea_multifloraPococera_oeredella	P	1	1	1.2	7.6	4	760.0	0	0	0
FAL	233	27/01/11	rainy	-15.95806	-47.93306	Qualea_multiflora	5	Inga_sp.13	Qualea_multiflora5	Qualea_multifloraInga_sp.13	O	2	1	1.2	7.6	4	760.0	0	0	0
FAL	233	27/01/11	rainy	-15.95806	-47.93306	Myrsine_guianensis	2	Phobetron_hipparchia	Myrsine_guianensis2	Myrsine_guianensisPhobetron_hipparchia	P	1	0	1.2	6.2	3	93.0	0	0	0
FAL	233	27/01/11	rainy	-15.95806	-47.93306	Qualea_parviflora	1	Pococera_oeredella	Qualea_parviflora1	Qualea_parvifloraPococera_oeredella	P	3	1	1.5	6.1	4	610	0	0	0
FAL	233	27/01/11	rainy	-15.95806	-47.93306	Qualea_parviflora	2	Pococera_oeredella	Qualea_parviflora2	Qualea_parvifloraPococera_oeredella	P	6	1	0.6	8.9	5	1602	0	0	0
CO	234	31/01/11	rainy	-15.76444	-47.85306	Qualea_grandiflora	1	Inga_phaeocrassa	Qualea_grandiflora1	Qualea_grandifloraInga_phaeocrassa	P	1	1	0.4	11.2	3	280	0	0	0
CO	234	31/01/11	rainy	-15.76444	-47.85306	Myrsine_guianensis	3	Episimus_sp.3	Myrsine_guianensis3	Myrsine_guianensisEpisimus_sp.3	P	1	1	0.5	6.9	3	207.0	0	0	0
CO	234	31/01/11	rainy	-15.76444	-47.85306	Myrsine_guianensis	3	Maruca_vitrata	Myrsine_guianensis3	Myrsine_guianensisMaruca_vitrata	P	1	0	0.5	6.9	3	207.0	0	0	0
CO	234	31/01/11	rainy	-15.76444	-47.85306	Cybianthus_detergens	1	Episimus_sp.3	Cybianthus_detergens1	Cybianthus_detergensEpisimus_sp.3	P	1	1	0.3	11.2	4	448.0	0	0	0
CO	234	31/01/11	rainy	-15.76444	-47.85306	Roupala_montana	1	Eomichla_sp.	Roupala_montana1	Roupala_montanaEomichla_sp.	M	1	1	0.6	10.2	4	612.0	0	0	0
CO	234	31/01/11	rainy	-15.76444	-47.85306	Tabernaemontana_affinis	1	Diaphania_glauculalis	Tabernaemontana_affinis1	Tabernaemontana_affinisDiaphania_glauculalis	M	1	1	0.5	7.1	3	127.8	0	0	0
CO	234	31/01/11	rainy	-15.76444	-47.85306	Qualea_grandiflora	2	Oospila_sp.1	Qualea_grandiflora2	Qualea_grandifloraOospila_sp.1	O	1	0	0.6	13.0	3	260	0	0	0
CO	235	31/01/11	rainy	-15.76417	-47.85028	Tabebuia_ochracea	1	Abaera_sp.	Tabebuia_ochracea1	Tabebuia_ochraceaAbaera_sp.	NI	1		1	15.9	4	715.5	0	0	0
IBGE	236	01/02/11	rainy	-15.94253	-47.85835	Miconia_albicans	1	Compsolechia_sp.1	Miconia_albicans1	Miconia_albicansCompsolechia_sp.1	P	1	1	0.4	8.8	4	528.0	2	0	0
IBGE	236	01/02/11	rainy	-15.94253	-47.85835	Miconia_albicans	1	Compsolechia_sp.5	Miconia_albicans1	Miconia_albicansCompsolechia_sp.5	P	2	1	0.4	8.8	4	528.0	2	0	0
IBGE	236	01/02/11	rainy	-15.94253	-47.85835	Miconia_albicans	1	Inga_haemataula	Miconia_albicans1	Miconia_albicansInga_haemataula	P	1	1	0.4	8.8	4	528.0	2	0	0
IBGE	236	01/02/11	rainy	-15.94253	-47.85835	Myrsine_guianensis	1	Episimus_sp.3	Myrsine_guianensis1	Myrsine_guianensisEpisimus_sp.3	P	1	1	1.4	7.5	4	375.0	0	0	0
IBGE	236	01/02/11	rainy	-15.94253	-47.85835	Pisonia_sp.	1	Syllepte_pactotalis	Pisonia_sp.1	Pisonia_sp.Syllepte_pactotalis	NI	1	1	1.2	16.4	3	238.0	0	0	0
IBGE	236	01/02/11	rainy	-15.94253	-47.85835	Miconia_fallax	1	Antaeotricha_sp.5	Miconia_fallax1	Miconia_fallaxAntaeotricha_sp.5	P	2	1	1.3	11	4	440.00	10	0	1
IBGE	236	01/02/11	rainy	-15.94253	-47.85835	Miconia_albicans	2	Antaeotricha_sp.5	Miconia_albicans2	Miconia_albicansAntaeotricha_sp.5	P	1	1	0.7	7.2	4	122.4	1	0	1
IBGE	236	01/02/11	rainy	-15.94253	-47.85835	Miconia_albicans	3	Paracles_sp.1	Miconia_albicans3	Miconia_albicansParacles_sp.1	P	1	0	1	7.2	5	1152.0	5	0	0
IBGE	236	01/02/11	rainy	-15.94253	-47.85835	Qualea_multiflora	1	Antaeotricha_sp.21	Qualea_multiflora1	Qualea_multifloraAntaeotricha_sp.21	P	1	1	1.6	7.1	5	1775	0	0	0
IBGE	236	01/02/11	rainy	-15.94253	-47.85835	Qualea_multiflora	1	Heterocampa_sp.	Qualea_multiflora1	Qualea_multifloraHeterocampa_sp.	P	1	0	1.6	7.1	5	1775	0	0	0
IBGE	236	01/02/11	rainy	-15.94253	-47.85835	Maprounea_guianensis	1	Paracles_sp.1	Maprounea_guianensis1	Maprounea_guianensisParacles_sp.1	P	1	0	1.5	2.6	4	260.0	0	0	1
IBGE	236	01/02/11	rainy	-15.94253	-47.85835	Qualea_multiflora	2	Inga_sp.13	Qualea_multiflora2	Qualea_multifloraInga_sp.13	O	1	1	1.5	8.4	4	840	7	0	0
IBGE	236	01/02/11	rainy	-15.94253	-47.85835	Palicourea_squarrosa	1	Compsolechia_sp.1	Palicourea_squarrosa1	Palicourea_squarrosaCompsolechia_sp.1	P	1	1	0.8	3	3	60.0	5	1	1
IBGE	236	01/02/11	rainy	-15.94253	-47.85835	Miconia_albicans	4	Edebessa_purens	Miconia_albicans4	Miconia_albicansEdebessa_purens	P	1	0	0.6	7.2	4	504.0	5	0	0
IBGE	236	01/02/11	rainy	-15.94253	-47.85835	Roupala_montana	1	Eomichla_sp.	Roupala_montana1	Roupala_montanaEomichla_sp.	M	12	1	1.6	11.2	5	2240.0	0	0	0
IBGE	236	01/02/11	rainy	-15.94253	-47.85835	Machaerium_acutifolium	2	Stenoma_sp.22	Machaerium_acutifolium2	Machaerium_acutifoliumStenoma_sp.22	O	2	1	2	4.6	5	506.0	10	0	0
IBGE	236	01/02/11	rainy	-15.94253	-47.85835	Roupala_montana	2	Eomichla_sp.	Roupala_montana2	Roupala_montanaEomichla_sp.	M	6	1	1.6	10.4	4	1040.0	0	0	0
IBGE	236	01/02/11	rainy	-15.94253	-47.85835	Machaerium_acutifolium	3	Stenoma_sp.22	Machaerium_acutifolium3	Machaerium_acutifoliumStenoma_sp.22	O	1	1	1.5	5.2	5	676.0	0	0	0
IBGE	236	01/02/11	rainy	-15.94253	-47.85835	Kielmeyera_coriacea	1	Semyra_sp.	Kielmeyera_coriacea1	Kielmeyera_coriaceaSemyra_sp.	NI	1	0	1.5	10.8	3	162.0	0	0	0
IBGE	237	01/02/11	rainy	-15.94278	-47.85861	Salacia_crassiflora	1	Hypargyria_definitela	Salacia_crassiflora1	Salacia_crassifloraHypargyria_definitela	P	1	1	1	5.5	3	165.0	0	0	0
IBGE	237	01/02/11	rainy	-15.94278	-47.85861	Desconhecida_sp.1	1	Heliodines_sp.2	Desconhecida_sp.11	Desconhecida_sp.1Heliodines_sp.2	P	1	1	0.8	8	4	320.0	0	0	0
IBGE	237	01/02/11	rainy	-15.94278	-47.85861	Machaerium_acutifolium	1	Stenoma_sp.22	Machaerium_acutifolium1	Machaerium_acutifoliumStenoma_sp.22	O	4	1	1.3	5.8	5	696.0	0	0	0
IBGE	237	01/02/11	rainy	-15.94278	-47.85861	Roupala_montana	1	Eomichla_sp.	Roupala_montana1	Roupala_montanaEomichla_sp.	M	3	1	1.4	1.6	4	780.0	0	0	0
IBGE	237	01/02/11	rainy	-15.94278	-47.85861	Kielmeyera_coriacea	1	Phobetron_hipparchia	Kielmeyera_coriacea1	Kielmeyera_coriaceaPhobetron_hipparchia	P	1	0	0.8	23.8	3	476.0	5	0	0
IBGE	237	01/02/11	rainy	-15.94278	-47.85861	Heteropteris_Trepadeira	1	Saturniidae_sp.11	Heteropteris_Trepadeira1	Heteropteris_TrepadeiraSaturniidae_sp.11	NI	1	0	0.2	2.8	3	70.0	5	0	0
IBGE	237	01/02/11	rainy	-15.94278	-47.85861	Miconia_albicans	1	Antaeotricha_sp.5	Miconia_albicans1	Miconia_albicansAntaeotricha_sp.5	P	1	1	1	8.4	4	336.0	5	0	0
IBGE	237	01/02/11	rainy	-15.94278	-47.85861	Rourea_induta	1	Podalia_annulipes	Rourea_induta1	Rourea_indutaPodalia_annulipes	P	1	0	1	4.5	5	540.0	10	0	0
IBGE	237	01/02/11	rainy	-15.94278	-47.85861	Miconia_albicans	2	Compsolechia_sp.5	Miconia_albicans2	Miconia_albicansCompsolechia_sp.5	P	1	1	0.5	8.2	3	164.0	0	0	0
IBGE	237	01/02/11	rainy	-15.94278	-47.85861	Qualea_multiflora	1	Compsolechia_sp.1	Qualea_multiflora1	Qualea_multifloraCompsolechia_sp.1	P	1	1	0.8	8.2	4	328	10	0	0
IBGE	237	01/02/11	rainy	-15.94278	-47.85861	Miconia_albicans	3	Compsolechia_sp.1	Miconia_albicans3	Miconia_albicansCompsolechia_sp.1	P	1	1	0.5	10.2	3	122.4	100	0	0
FAL	238	02/02/11	rainy	-15.95405	-47.92767	Eremanthus_goyazensis	1	Inga_phaeocrassa	Eremanthus_goyazensis1	Eremanthus_goyazensisInga_phaeocrassa	P	1	1	0.5	8.9	3	222.5	0	0	0
FAL	238	02/02/11	rainy	-15.95405	-47.92767	Myrtaceae_sp.1	1	Inga_phaeocrassa	Myrtaceae_sp.11	Myrtaceae_sp.1Inga_phaeocrassa	P	1	1	0.7	8.7	2	60.9	0	0	0
FAL	238	02/02/11	rainy	-15.95405	-47.92767	Dalechampia_caperonioides	1	Dynamine_agacles	Dalechampia_caperonioides1	Dalechampia_caperonioidesDynamine_agacles	M	1	0	0.4	3.5	2	28	0	1	0
FAL	238	02/02/11	rainy	-15.95405	-47.92767	Banisteriopsis_sp.	1	Stenoma_sp.41	Banisteriopsis_sp.1	Banisteriopsis_sp.Stenoma_sp.41	P	1	1	0.8	6	3	90	20	0	0
FAL	238	02/02/11	rainy	-15.95405	-47.92767	Roupala_montana	1	Eomichla_sp.	Roupala_montana1	Roupala_montanaEomichla_sp.	M	5	1	2	2.25	4	1380.0	0	0	0
FAL	238	02/02/11	rainy	-15.95405	-47.92767	Miconia_albicans	1	Antaeotricha_sp.5	Miconia_albicans1	Miconia_albicansAntaeotricha_sp.5	P	1	1	0.9	7.9	3	237.0	50	0	0
FAL	238	02/02/11	rainy	-15.95405	-47.92767	Machaerium_acutifolium	1	Stenoma_sp.22	Machaerium_acutifolium1	Machaerium_acutifoliumStenoma_sp.22	O	1	1	0.8	6.7	4	53.6	0	0	0
FAL	238	02/02/11	rainy	-15.95405	-47.92767	Qualea_parviflora	1	Pococera_oeredella	Qualea_parviflora1	Qualea_parvifloraPococera_oeredella	P	1	1	2.1	7.2	6	3600.0	0	0	0
FAL	238	02/02/11	rainy	-15.95405	-47.92767	Stryphnodendron_adstringens	1	Paracles_sp.2	Stryphnodendron_adstringens1	Stryphnodendron_adstringensParacles_sp.2	P	1	0	2.7	15.9	4	636.0	0	0	0
FAL	238	02/02/11	rainy	-15.95405	-47.92767	Rourea_induta	1	Podalia_annulipes	Rourea_induta1	Rourea_indutaPodalia_annulipes	P	1	0	1.1	4.7	4	235.0	0	0	0
FAL	239	02/02/11	rainy	-15.95444	-47.92806	Qualea_parviflora	1	Pococera_oeredella	Qualea_parviflora1	Qualea_parvifloraPococera_oeredella	P	1	1	1.5	6.7	4	469.0	10	0	0
FAL	238	02/02/11	rainy	-15.95405	-47.92767	Roupala_montana	2	Eomichla_sp.	Roupala_montana2	Roupala_montanaEomichla_sp.	M	11	1	1.7	11.6	4	580.0	0	0	0
FAL	238	02/02/11	rainy	-15.95405	-47.92767	Roupala_montana	3	Eomichla_sp.	Roupala_montana3	Roupala_montanaEomichla_sp.	M	7	1	2	14	5	2800.0	70	0	0
FAL	239	02/02/11	rainy	-15.95444	-47.92806	Roupala_montana	1	Eomichla_sp.	Roupala_montana1	Roupala_montanaEomichla_sp.	M	2	1	2	9.3	4	613.8	0	0	0
FAL	239	02/02/11	rainy	-15.95444	-47.92806	Protium_ovatum	1	Inga_sp.3	Protium_ovatum1	Protium_ovatumInga_sp.3	P	1	1	0.4	7.5	3	150.0	0	0	0
FAL	239	02/02/11	rainy	-15.95444	-47.92806	Styrax_ferrugineus	1	Antaeotricha_sp.10	Styrax_ferrugineus1	Styrax_ferrugineusAntaeotricha_sp.10	NI	1	1	1.5	8.3	4	581.0	0	0	0
FAL	239	02/02/11	rainy	-15.95444	-47.92806	Davila_elliptica	1	Picnotena_sp.	Davila_elliptica1	Davila_ellipticaPicnotena_sp.	M	1	0	0.7	6.6	5	726.0	5	0	0
FAL	239	02/02/11	rainy	-15.95444	-47.92806	Miconia_albicans	1	Inga_phaeocrassa	Miconia_albicans1	Miconia_albicansInga_phaeocrassa	P	1	1	1.4	8.7	3	261.0	0	0	0
FAL	240	02/02/11	rainy	-15.95472	-47.92833	Qualea_grandiflora	1	Paracles_sp.1	Qualea_grandiflora1	Qualea_grandifloraParacles_sp.1	P	1	0	1.8	14.7	5	2940.0	0	0	0
FAL	240	02/02/11	rainy	-15.95472	-47.92833	Sp.1	1	Inga_sp.3	Sp.11	Sp.1Inga_sp.3	P	1	1	0.35	6.7	2	40.2	0	0	1
FAL	240	02/02/11	rainy	-15.95472	-47.92833	Miconia_albicans	1	Compsolechia_sp.1	Miconia_albicans1	Miconia_albicansCompsolechia_sp.1	P	1	1	1	7.8	4	624.0	40	1	1
FAL	240	02/02/11	rainy	-15.95472	-47.92833	Diospyros_burchellii	1	Inga_haemataula	Diospyros_burchellii1	Diospyros_burchelliiInga_haemataula	P	1	1	1.5	14	4	700.0	0	0	0
FAL	240	02/02/11	rainy	-15.95472	-47.92833	Qualea_parviflora	1	Pococera_oeredella	Qualea_parviflora1	Qualea_parvifloraPococera_oeredella	P	3	1	1.8	5.8	4	319.0	0	0	0
FAL	240	02/02/11	rainy	-15.95472	-47.92833	Casearia_sylvestris	1	Paracles_sp.1	Casearia_sylvestris1	Casearia_sylvestrisParacles_sp.1	P	1	0	0.5	6.8	4	612.0	0	0	0
FAL	240	02/02/11	rainy	-15.95472	-47.92833	Styrax_ferrugineus	1	Paracles_sp.1	Styrax_ferrugineus1	Styrax_ferrugineusParacles_sp.1	P	1	0	0.6	7.8	3	210.6	0	0	0
FAL	241	02/02/11	rainy	-15.955	-47.92861	Qualea_grandiflora	1	Megalopyge_radiata	Qualea_grandiflora1	Qualea_grandifloraMegalopyge_radiata	P	1	0	1.7	15.1	5	3020.0	0	0	0
FAL	241	02/02/11	rainy	-15.955	-47.92861	Anacardium_humile	1	Megalopyge_radiata	Anacardium_humile1	Anacardium_humileMegalopyge_radiata	P	1	0	0.6	20.4	2	183.6	0	0	0
FAL	241	02/02/11	rainy	-15.955	-47.92861	Dalechampia_caperonioides	1	Dynamine_agacles	Dalechampia_caperonioides1	Dalechampia_caperonioidesDynamine_agacles	M	2	0	0.3	3.5	2	35	0	1	0
FAL	241	02/02/11	rainy	-15.955	-47.92861	Byrsonima_pachyphylla	1	Gonioterma_exquisita	Byrsonima_pachyphylla1	Byrsonima_pachyphyllaGonioterma_exquisita	O	1	1	1	15	2	120	0	0	0
FAL	241	02/02/11	rainy	-15.955	-47.92861	Byrsonima_pachyphylla	1	Gonioterma_sp.	Byrsonima_pachyphylla1	Byrsonima_pachyphyllaGonioterma_sp.	O	3	1	1	15	2	120	0	0	0
FAL	241	02/02/11	rainy	-15.955	-47.92861	Bowdichia_virgilioides	1	Paracles_sp.1	Bowdichia_virgilioides1	Bowdichia_virgilioidesParacles_sp.1	P	1	0	1.8	5.7	5	1425.0	0	0	0
FAL	241	02/02/11	rainy	-15.955	-47.92861	Rourea_induta	1	Inga_encamina	Rourea_induta1	Rourea_indutaInga_encamina	P	3	1	1.9	5.9	4	413.0	0	0	0
FAL	241	02/02/11	rainy	-15.955	-47.92861	Qualea_grandiflora	1	Paracles_sp.1	Qualea_grandiflora1	Qualea_grandifloraParacles_sp.1	P	1	0	1.7	15.1	5	3020.0	0	0	0
FAL	241	02/02/11	rainy	-15.955	-47.92861	Aspidosperma_tomentosum	1	Inga_phaeocrassa	Aspidosperma_tomentosum1	Aspidosperma_tomentosumInga_phaeocrassa	P	1	1	0.9	19.0	3	228.0	0	0	0
FAL	241	02/02/11	rainy	-15.955	-47.92861	Salacia_crassiflora	1	Dichomeris_sp.6	Salacia_crassiflora1	Salacia_crassifloraDichomeris_sp.6	P	1	1	0.3	6.72	2	67.2	0	0	0
IBGE	242	03/02/11	rainy	-15.94458	-47.87482	Machaerium_acutifolium	1	Stenoma_sp.22	Machaerium_acutifolium1	Machaerium_acutifoliumStenoma_sp.22	O	2	1	0.9	6	2	600	0	0	0
IBGE	242	03/02/11	rainy	-15.94458	-47.87482	Aspidosperma_tomentosum	1	Automeris_amoena	Aspidosperma_tomentosum1	Aspidosperma_tomentosumAutomeris_amoena	P	1	0	1.2	17.9	3	483.3	0	0	0
IBGE	243	03/02/11	rainy	-15.94472	-47.8675	Diospyros_burchellii	1	Megalopyge_albicollis	Diospyros_burchellii1	Diospyros_burchelliiMegalopyge_albicollis	P	1	0	2	14.5	5	1885.0	0	0	0
IBGE	243	03/02/11	rainy	-15.94472	-47.8675	Machaerium_acutifolium	1	Stenoma_sp.22	Machaerium_acutifolium1	Machaerium_acutifoliumStenoma_sp.22	O	2	1	3	5.5	4	308	0	0	0
IBGE	243	03/02/11	rainy	-15.94472	-47.8675	Davila_elliptica	1	Picnotena_sp.	Davila_elliptica1	Davila_ellipticaPicnotena_sp.	M	7	0	1.5	5.8	4	580.0	0	0	0
IBGE	244	03/02/11	rainy	-15.945	-47.87528	Miconia_fallax	1	Antaeotricha_sp.5	Miconia_fallax1	Miconia_fallaxAntaeotricha_sp.5	P	1	1	1.3	6.1	3	183.00	0	0	1
IBGE	244	03/02/11	rainy	-15.945	-47.87528	Protium_ovatum	1	Stenoma_straudingerana	Protium_ovatum1	Protium_ovatumStenoma_straudingerana	M	1	1	1	5.9	2	59.0	0	0	0
IBGE	244	03/02/11	rainy	-15.945	-47.87528	Miconia_albicans	1	Compsolechia_sp.5	Miconia_albicans1	Miconia_albicansCompsolechia_sp.5	P	1	1	0.8	8	4	400.0	5	0	0
IBGE	244	03/02/11	rainy	-15.945	-47.87528	Miconia_albicans	1	Tolype_innocens	Miconia_albicans1	Miconia_albicansTolype_innocens	P	1	0	0.7	9.2	2	92.0	0	0	0
IBGE	244	03/02/11	rainy	-15.945	-47.87528	Rourea_induta	1	Inga_encamina	Rourea_induta1	Rourea_indutaInga_encamina	P	1	1	1	6.4	4	320.0	0	0	0
IBGE	245	08/02/11	rainy	-15.94368	-47.85758	Miconia_ferruginata	1	Compsolechia_sp.5	Miconia_ferruginata1	Miconia_ferruginataCompsolechia_sp.5	P	1	1	0.5	17.1	2	171.0	0	0	0
IBGE	245	08/02/11	rainy	-15.94368	-47.85758	Caryocar_brasiliensis	1	Megalopyge_albicollis	Caryocar_brasiliensis1	Caryocar_brasiliensisMegalopyge_albicollis	P	1	0	1.1	14.2	3	213.0	0	0	0
IBGE	246	08/02/11	rainy	-15.94385	-47.85778	Qualea_multiflora	1	Inga_sp.13	Qualea_multiflora1	Qualea_multifloraInga_sp.13	O	2	1	1.1	9.6	3	288.0	0	0	0
IBGE	246	08/02/11	rainy	-15.94385	-47.85778	Qualea_multiflora	1	Pococera_oeredella	Qualea_multiflora1	Qualea_multifloraPococera_oeredella	P	3	1	1.1	9.6	3	288.0	0	0	0
FAL	239	02/02/11	rainy	-15.95444	-47.92806	Roupala_montana	3	Eomichla_sp.	Roupala_montana3	Roupala_montanaEomichla_sp.	M	26	1	1.2	12.8	4	434.9	0	0	0
FAL	239	02/02/11	rainy	-15.95444	-47.92806	Roupala_montana	4	Eomichla_sp.	Roupala_montana4	Roupala_montanaEomichla_sp.	M	16	1	1.5	10.9	4	490.5	0	0	0
FAL	239	02/02/11	rainy	-15.95444	-47.92806	Roupala_montana	6	Eomichla_sp.	Roupala_montana6	Roupala_montanaEomichla_sp.	M	12	1	1.1	10.6	4	636.0	0	0	0
FAL	240	02/02/11	rainy	-15.95472	-47.92833	Roupala_montana	1	Eomichla_sp.	Roupala_montana1	Roupala_montanaEomichla_sp.	M	22	1	3.5	11	5	1210.0	0	0	0
FAL	240	02/02/11	rainy	-15.95472	-47.92833	Roupala_montana	2	Eomichla_sp.	Roupala_montana2	Roupala_montanaEomichla_sp.	M	5	1	1.5	11.2	4	448.0	0	0	0
FAL	241	02/02/11	rainy	-15.955	-47.92861	Roupala_montana	1	Eomichla_sp.	Roupala_montana1	Roupala_montanaEomichla_sp.	M	2	1	1.9	13.1	5	2620.0	0	0	0
FAL	241	02/02/11	rainy	-15.955	-47.92861	Roupala_montana	2	Eomichla_sp.	Roupala_montana2	Roupala_montanaEomichla_sp.	M	67	1	2.5	12.9	5	1638.3	0	0	0
IBGE	242	03/02/11	rainy	-15.94458	-47.87482	Roupala_montana	1	Eomichla_sp.	Roupala_montana1	Roupala_montanaEomichla_sp.	M	6	1	1	14	3	364.0	0	0	0
IBGE	243	03/02/11	rainy	-15.94472	-47.8675	Roupala_montana	1	Eomichla_sp.	Roupala_montana1	Roupala_montanaEomichla_sp.	M	22	1	1.7	13.2	4	792.0	0	0	0
IBGE	243	03/02/11	rainy	-15.94472	-47.8675	Roupala_montana	2	Eomichla_sp.	Roupala_montana2	Roupala_montanaEomichla_sp.	M	6	1	1.1	10.7	3	267.5	0	0	0
IBGE	244	03/02/11	rainy	-15.945	-47.87528	Roupala_montana	1	Eomichla_sp.	Roupala_montana1	Roupala_montanaEomichla_sp.	M	11	1	1.4	10	4	1000.0	0	0	0
IBGE	244	03/02/11	rainy	-15.945	-47.87528	Roupala_montana	2	Eomichla_sp.	Roupala_montana2	Roupala_montanaEomichla_sp.	M	2	1	1.6	10.6	5	1272.0	0	0	0
IBGE	244	03/02/11	rainy	-15.945	-47.87528	Roupala_montana	3	Eomichla_sp.	Roupala_montana3	Roupala_montanaEomichla_sp.	M	2	1	1.9	13.5	5	2065.5	0	0	0
IBGE	244	03/02/11	rainy	-15.945	-47.87528	Roupala_montana	4	Eomichla_sp.	Roupala_montana4	Roupala_montanaEomichla_sp.	M	6	1	1	11.3	3	239.0	0	0	0
IBGE	246	08/02/11	rainy	-15.94385	-47.85778	Roupala_montana	1	Eomichla_sp.	Roupala_montana1	Roupala_montanaEomichla_sp.	M	15	1	0.8	9.6	4	384.0	0	0	0
IBGE	246	08/02/11	rainy	-15.94385	-47.85778	Miconia_pohliana	1	Sophista_latifasciata	Miconia_pohliana1	Miconia_pohlianaSophista_latifasciata	O	1	1	1.3	5.8	4	290	25	0	0
IBGE	246	08/02/11	rainy	-15.94385	-47.85778	Miconia_pohliana	1	Stenalcidia_sp.3	Miconia_pohliana1	Miconia_pohlianaStenalcidia_sp.3	P	1	0	1.3	5.8	4	290	25	0	0
IBGE	246	08/02/11	rainy	-15.94385	-47.85778	Croton_goyazensis	1	Phycitinae_sp.21	Croton_goyazensis1	Croton_goyazensisPhycitinae_sp.21	NI	1	1	0.8	6	3	66.0	0	0	0
IBGE	246	08/02/11	rainy	-15.94385	-47.85778	Qualea_grandiflora	1	Pococera_oeredella	Qualea_grandiflora1	Qualea_grandifloraPococera_oeredella	P	1	1	2	14.7	5	2940.0	0	0	0
IBGE	247	08/02/11	rainy	-15.94417	-47.85806	Byrsonima_coccolobifolia	1	Inga_phaeocrassa	Byrsonima_coccolobifolia1	Byrsonima_coccolobifoliaInga_phaeocrassa	P	1	1	4	7.6	4	760.0	0	0	0
IBGE	247	08/02/11	rainy	-15.94417	-47.85806	Lafoensia_pacari	1	Semyra_sp.2	Lafoensia_pacari1	Lafoensia_pacariSemyra_sp.2	NI	1	0	1.4	8.9	4	890.0	0	0	0
IBGE	248	08/02/11	rainy	-15.94306	-47.85694	Qualea_multiflora	1	Lycaenidae_sp.	Qualea_multiflora1	Qualea_multifloraLycaenidae_sp.	NI	1	0	1.1	4.9	5	735.0	0	0	0
IBGE	249	08/02/11	rainy	-15.94278	-47.85667	Stryphnodendron_adstringens	1	Paracles_sp.2	Stryphnodendron_adstringens1	Stryphnodendron_adstringensParacles_sp.2	P	1	0	2.5	12.6	5	3780.0	0	0	0
IBGE	249	08/02/11	rainy	-15.94278	-47.85667	Stryphnodendron_adstringens	1	Paracles_sp.1	Stryphnodendron_adstringens1	Stryphnodendron_adstringensParacles_sp.1	P	2	0	2.5	12.6	5	3780.0	0	0	0
IBGE	249	08/02/11	rainy	-15.94278	-47.85667	Stryphnodendron_adstringens	1	Norape_sp.	Stryphnodendron_adstringens1	Stryphnodendron_adstringensNorape_sp.	P	1	0	2.5	12.6	5	3780.0	0	0	0
IBGE	249	08/02/11	rainy	-15.94278	-47.85667	Miconia_albicans	1	Compsolechia_sp.5	Miconia_albicans1	Miconia_albicansCompsolechia_sp.5	P	1	1	0.4	8	3	120.0	0	0	0
IBGE	250	09/02/11	rainy	-15.88617	-47.83963	Myrtaceae_moita	1	Inga_phaeocrassa	Myrtaceae_moita1	Myrtaceae_moitaInga_phaeocrassa	P	1	1	0.9	3.3	5	660.0	90	0	0
IBGE	250	09/02/11	rainy	-15.88617	-47.83963	Byrsonima_verbascifolia	1	Gonioterma_sp.	Byrsonima_verbascifolia1	Byrsonima_verbascifoliaGonioterma_sp.	O	1	1	1.7	19.7	3	591.0	0	0	0
IBGE	249	08/02/11	rainy	-15.94278	-47.85667	Roupala_montana	1	Eomichla_sp.	Roupala_montana1	Roupala_montanaEomichla_sp.	M	7	1	1.1	12.9	5	3870.0	0	0	0
IBGE	250	09/02/11	rainy	-15.88617	-47.83963	Roupala_montana	1	Miresa_clarissa	Roupala_montana1	Roupala_montanaMiresa_clarissa	P	1	0	0.6	10.5	4	367.5	0	0	0
IBGE	250	09/02/11	rainy	-15.88617	-47.83963	Erythroxylum_deciduum	1	Antaeotricha_sp.5	Erythroxylum_deciduum1	Erythroxylum_deciduumAntaeotricha_sp.5	P	1	1	0.7	5.6	3	168.0	0	0	0
JBB	251	09/02/11	rainy	-15.88639	-47.84	Ossaea_congestiflora	1	Gelechiidae_sp.77	Ossaea_congestiflora1	Ossaea_congestifloraGelechiidae_sp.77	M	1	1	0.4	3.8	3	76	10	0	0
IBGE	250	09/02/11	rainy	-15.88617	-47.83963	Roupala_montana	2	Eomichla_sp.	Roupala_montana2	Roupala_montanaEomichla_sp.	M	2	1	1.2	9.6	4	960.0	0	0	0
JBB	251	09/02/11	rainy	-15.88639	-47.84	Roupala_montana	1	Eomichla_sp.	Roupala_montana1	Roupala_montanaEomichla_sp.	M	3	1	0.7	12	4	600.0	0	0	0
JBB	251	09/02/11	rainy	-15.88639	-47.84	Roupala_montana	3	Eomichla_sp.	Roupala_montana3	Roupala_montanaEomichla_sp.	M	2	1	1.8	9.6	5	1880.0	0	0	0
JBB	251	09/02/11	rainy	-15.88639	-47.84	Roupala_montana	4	Eomichla_sp.	Roupala_montana4	Roupala_montanaEomichla_sp.	M	2	1	1.6	10.8	5	2160.0	0	0	0
JBB	252	09/02/11	rainy	-15.88667	-47.84028	Roupala_montana	1	Eomichla_sp.	Roupala_montana1	Roupala_montanaEomichla_sp.	M	3	1	1.2	11.1	5	1665.0	0	1	1
JBB	252	09/02/11	rainy	-15.88667	-47.84028	Kielmeyera_coriacea	1	Notodontidae_sp.1	Kielmeyera_coriacea1	Kielmeyera_coriaceaNotodontidae_sp.1	P	2	0	0.4	7.3	2	58.4	0	0	0
JBB	252	09/02/11	rainy	-15.88667	-47.84028	Ossaea_congestiflora	1	Inga_phaeocrassa	Ossaea_congestiflora1	Ossaea_congestifloraInga_phaeocrassa	P	1	1	0.4	2.9	4	87	0	0	0
JBB	252	09/02/11	rainy	-15.88667	-47.84028	Myrsine_guianensis	1	Episimus_sp.3	Myrsine_guianensis1	Myrsine_guianensisEpisimus_sp.3	P	1	1	0.4	7.9	3	158.0	5	0	0
JBB	252	09/02/11	rainy	-15.88667	-47.84028	Miconia_albicans	1	Cicinnus_sp.	Miconia_albicans1	Miconia_albicansCicinnus_sp.	P	1	1	0.3	8.75	3	157.5	0	0	0
JBB	252	09/02/11	rainy	-15.88667	-47.84028	Erythroxylum_tortuosum	2	Megalopyge_albicollis	Erythroxylum_tortuosum2	Erythroxylum_tortuosumMegalopyge_albicollis	P	1	0	0.9	21	4	966.0	0	0	0
MARINHA	254	15/02/11	rainy	-16.01972	-47.91167	Annona_crassiflora	1	Stenomatinae_sp.4	Annona_crassiflora1	Annona_crassifloraStenomatinae_sp.4	P	2	1	0.5	12.3	2	123.0	2	0	0
MARINHA	254	15/02/11	rainy	-16.01972	-47.91167	Annona_crassiflora	2	Stenomatinae_sp.4	Annona_crassiflora2	Annona_crassifloraStenomatinae_sp.4	P	3	1	1	9.9	3	198.0	0	0	0
MARINHA	254	15/02/11	rainy	-16.01972	-47.91167	Annona_crassiflora	4	Stenomatinae_sp.4	Annona_crassiflora4	Annona_crassifloraStenomatinae_sp.4	P	1	1	1.4	8.9	3	222.5	0	0	1
MARINHA	253	15/02/11	rainy	-16.00188	-47.91152	Annona_crassiflora	1	Stenomatinae_sp.4	Annona_crassiflora1	Annona_crassifloraStenomatinae_sp.4	P	2	1	1.5	8.6	3	103.2	0	0	0
MARINHA	253	15/02/11	rainy	-16.00188	-47.91152	Qualea_multiflora	1	Podalia_annulipes	Qualea_multiflora1	Qualea_multifloraPodalia_annulipes	P	1	0	0.6	6.9	3	103.5	0	0	0
MARINHA	253	15/02/11	rainy	-16.00188	-47.91152	Davila_elliptica	1	Inga_sp.14	Davila_elliptica1	Davila_ellipticaInga_sp.14	O	1	1	0.7	7.5	4	300.0	0	0	0
MARINHA	253	15/02/11	rainy	-16.00188	-47.91152	Annona_crassiflora	3	Stenomatinae_sp.4	Annona_crassiflora3	Annona_crassifloraStenomatinae_sp.4	P	1	1	0.7	8.5	2	34.0	0	0	0
MARINHA	253	15/02/11	rainy	-16.00188	-47.91152	Annona_crassiflora	2	Stenomatinae_sp.4	Annona_crassiflora2	Annona_crassifloraStenomatinae_sp.4	P	1	1	1	9.9	3	198.0	0	0	0
MARINHA	253	15/02/11	rainy	-16.00188	-47.91152	Qualea_grandiflora	1	Podalia_annulipes	Qualea_grandiflora1	Qualea_grandifloraPodalia_annulipes	P	1	0	1	9.1	3	273.0	5	0	0
MARINHA	253	15/02/11	rainy	-16.00188	-47.91152	Maprounea_guianensis	1	Deuterollyta_chrysoderas	Maprounea_guianensis1	Maprounea_guianensisDeuterollyta_chrysoderas	M	1	1	0.9	4.9	4	196.0	0	0	0
MARINHA	253	15/02/11	rainy	-16.00188	-47.91152	Qualea_grandiflora	2	Compsolechia_sp.1	Qualea_grandiflora2	Qualea_grandifloraCompsolechia_sp.1	P	1	1	0.6	11.2	3	179.2	0	0	0
JBB	252	09/02/11	rainy	-15.88667	-47.84028	Roupala_montana	2	Eomichla_sp.	Roupala_montana2	Roupala_montanaEomichla_sp.	M	1	1	1.3	10.1	4	404.0	0	0	0
JBB	252	09/02/11	rainy	-15.88667	-47.84028	Roupala_montana	3	Eomichla_sp.	Roupala_montana3	Roupala_montanaEomichla_sp.	M	1	1	1.5	10.2	5	2040.0	0	0	0
JBB	252	09/02/11	rainy	-15.88667	-47.84028	Roupala_montana	4	Eomichla_sp.	Roupala_montana4	Roupala_montanaEomichla_sp.	M	1	1	1.4	10.4	5	2080.0	0	0	0
JBB	252	09/02/11	rainy	-15.88667	-47.84028	Roupala_montana	5	Eomichla_sp.	Roupala_montana5	Roupala_montanaEomichla_sp.	M	3	1	2.1	8.1	6	3240.0	10	0	0
MARINHA	253	15/02/11	rainy	-16.00188	-47.91152	Roupala_montana	1	Inga_phaeocrassa	Roupala_montana1	Roupala_montanaInga_phaeocrassa	P	1	1	0.8	11.6	3	348.0	50	0	0
MARINHA	253	15/02/11	rainy	-16.00188	-47.91152	Roupala_montana	1	Paracles_sp.1	Roupala_montana1	Roupala_montanaParacles_sp.1	P	1	0	0.8	11.6	3	348.0	50	0	0
MARINHA	253	15/02/11	rainy	-16.00188	-47.91152	Erythroxylum_deciduum	1	Antaeotricha_sp.5	Erythroxylum_deciduum1	Erythroxylum_deciduumAntaeotricha_sp.5	P	1	1	0.3	4.84	3	96.8	0	0	0
PNB	255	16/02/11	rainy	-15.74	-47.98583	Tabernaemontana_affinis	1	Diaphania_glauculalis	Tabernaemontana_affinis1	Tabernaemontana_affinisDiaphania_glauculalis	M	1	1	0.3	7.9	2	55.3	0	0	0
PNB	255	16/02/11	rainy	-15.74	-47.98583	Qualea_grandiflora	1	Episimus_sp.2	Qualea_grandiflora1	Qualea_grandifloraEpisimus_sp.2	O	1	1	4	12.9	5	5160.0	0	0	0
PNB	255	16/02/11	rainy	-15.74	-47.98583	Qualea_grandiflora	2	Episimus_sp.2	Qualea_grandiflora2	Qualea_grandifloraEpisimus_sp.2	O	1	1	5	12.8	5	5120.0	0	0	0
PNB	255	16/02/11	rainy	-15.74	-47.98583	Andira_humilis	1	Diaphania_glauculalis	Andira_humilis1	Andira_humilisDiaphania_glauculalis	M	1	1	0.4	10.1	3	202.0	0	0	0
PNB	255	16/02/11	rainy	-15.74	-47.98583	Aspidosperma_macrocarpon	1	Diaphania_sp.1	Aspidosperma_macrocarpon1	Aspidosperma_macrocarponDiaphania_sp.1	M	2	1	0.7	17.8	3	178.0	0	0	0
PNB	255	16/02/11	rainy	-15.74	-47.98583	Aspidosperma_macrocarpon	2	Diaphania_sp.1	Aspidosperma_macrocarpon2	Aspidosperma_macrocarponDiaphania_sp.1	M	4	1	0.8	18.2	3	309.4	0	0	0
PNB	255	16/02/11	rainy	-15.74	-47.98583	Aspidosperma_tomentosum	1	Dichomeris_sp.1	Aspidosperma_tomentosum1	Aspidosperma_tomentosumDichomeris_sp.1	P	1	1	1	10.5	4	735.0	0	0	0
PNB	255	16/02/11	rainy	-15.74	-47.98583	Didymopanax_macrocarpum	1	Diaphania_glauculalis	Didymopanax_macrocarpum1	Didymopanax_macrocarpumDiaphania_glauculalis	M	1	1	0.9	13.9	4	444.8	10	0	0
PNB	255	16/02/11	rainy	-15.74	-47.98583	Miconia_albicans	1	Megalopyge_albicollis	Miconia_albicans1	Miconia_albicansMegalopyge_albicollis	P	1	0	0.4	5.4	4	540.0	20	0	0
PNB	255	16/02/11	rainy	-15.74	-47.98583	Miconia_albicans	1	Podalia_annulipes	Miconia_albicans1	Miconia_albicansPodalia_annulipes	P	1	0	0.4	5.4	4	540.0	20	0	0
PNB	255	16/02/11	rainy	-15.74	-47.98583	Periandra_sp.	4	Lasiothyris_pervicax	Periandra_sp.4	Periandra_sp.Lasiothyris_pervicax	M	1	1	0.3	4.6	2	46	0	1	0
PNB	255	16/02/11	rainy	-15.74	-47.98583	Periandra_sp.	6	Maruca_vitrata	Periandra_sp.6	Periandra_sp.Maruca_vitrata	M	1	0	0.3	4.7	3	70.5	0	1	0
PNB	255	16/02/11	rainy	-15.74	-47.98583	Qualea_grandiflora	3	Compsolechia_sp.1	Qualea_grandiflora3	Qualea_grandifloraCompsolechia_sp.1	P	1	1	1.1	11.9	5	1428.0	20	0	0
PNB	255	16/02/11	rainy	-15.74	-47.98583	Periandra_sp.	8	Maruca_vitrata	Periandra_sp.8	Periandra_sp.Maruca_vitrata	P	1	0	0.3	4.3	3	86	0	1	0
PNB	255	16/02/11	rainy	-15.74	-47.98583	Periandra_sp.	9	Strepsicrates_smithiana	Periandra_sp.9	Periandra_sp.Strepsicrates_smithiana	P	2	0	0.3	4.46	3	66.9	0	1	0
PNB	256	16/02/11	rainy	-15.73972	-47.98556	Qualea_parviflora	1	Episimus_sp.2	Qualea_parviflora1	Qualea_parvifloraEpisimus_sp.2	O	1	1	1.3	6.1	5	1220.0	20	0	0
PNB	256	16/02/11	rainy	-15.73972	-47.98556	Tocoyena_formosa	1	Pseudasellodes_platygymma	Tocoyena_formosa1	Tocoyena_formosaPseudasellodes_platygymma	M	3	0	0.3	12.6	2	88.2	0	0	0
PNB	256	16/02/11	rainy	-15.73972	-47.98556	Periandra_sp.	1	Maruca_vitrata	Periandra_sp.1	Periandra_sp.Maruca_vitrata	P	2	0	0.3	4.48	3	67.2	0	1	0
PNB	256	16/02/11	rainy	-15.73972	-47.98556	Periandra_sp.	2	Maruca_vitrata	Periandra_sp.2	Periandra_sp.Maruca_vitrata	P	2	0	0.3	4.8	2	48	0	1	0
PNB	256	16/02/11	rainy	-15.73972	-47.98556	Tabernaemontana_affinis	1	Diaphania_glauculalis	Tabernaemontana_affinis1	Tabernaemontana_affinisDiaphania_glauculalis	M	1	1	0.3	8.6	1	25.8	0	0	0
PNB	256	16/02/11	rainy	-15.73972	-47.98556	Periandra_sp.	3	Maruca_vitrata	Periandra_sp.3	Periandra_sp.Maruca_vitrata	P	2	0	0.3	5.5	3	110	0	1	0
PNB	256	16/02/11	rainy	-15.73972	-47.98556	Erythroxylum_deciduum	1	Podalia_annulipes	Erythroxylum_deciduum1	Erythroxylum_deciduumPodalia_annulipes	P	1	0	1	6.06	5	1212.0	20	0	0
PNB	256	16/02/11	rainy	-15.73972	-47.98556	Periandra_sp.	1	Strepsicrates_smithiana	Periandra_sp.1	Periandra_sp.Strepsicrates_smithiana	P	1	0	0.3	4.48	3	67.2	0	1	0
PNB	256	16/02/11	rainy	-15.73972	-47.98556	Aspidosperma_macrocarpon	1	Diaphania_sp.1	Aspidosperma_macrocarpon1	Aspidosperma_macrocarponDiaphania_sp.1	M	1	1	0.6	17.6	3	528.0	0	0	0
PNB	256	16/02/11	rainy	-15.73972	-47.98556	Maprounea_guianensis	1	Deuterollyta_chrysoderas	Maprounea_guianensis1	Maprounea_guianensisDeuterollyta_chrysoderas	M	6	1	0.5	5.6	4	280	0	0	0
PNB	256	16/02/11	rainy	-15.73972	-47.98556	Periandra_sp.	5	Lasiothyris_pervicax	Periandra_sp.5	Periandra_sp.Lasiothyris_pervicax	M	1	1	0.3	4.7	3	94	0	0	0
PNB	256	16/02/11	rainy	-15.73972	-47.98556	Periandra_sp.	5	Phidotricha_erigens	Periandra_sp.5	Periandra_sp.Phidotricha_erigens	P	1	1	0.3	4.7	3	94	0	0	0
PNB	257	16/02/11	rainy	-15.73944	-47.98528	Banisteriopsis_campestris	1	Chiomara_basigutta	Banisteriopsis_campestris1	Banisteriopsis_campestrisChiomara_basigutta	P	1	1	0.6	3.6	3	72.0	0	0	1
PNB	257	16/02/11	rainy	-15.73944	-47.98528	Ouratea_hexasperma	1	Sarrothripinae_sp.1	Ouratea_hexasperma1	Ouratea_hexaspermaSarrothripinae_sp.1	NI	1	1	2	11.6	5	2088.0	20	1	0
PNB	257	16/02/11	rainy	-15.73944	-47.98528	Esenbeckia_pumila	1	Gelechiidae_sp.85	Esenbeckia_pumila1	Esenbeckia_pumilaGelechiidae_sp.85	M	2	1	0.2	12.8	2	128.0	0	0	0
PNB	257	16/02/11	rainy	-15.73944	-47.98528	Diospyros_burchellii	1	Hypocala_andremona	Diospyros_burchellii1	Diospyros_burchelliiHypocala_andremona	M	1	0	1.4	13.4	4	804.0	50	0	0
PNB	257	16/02/11	rainy	-15.73944	-47.98528	Erythroxylum_deciduum	1	Dichomeris_sp.9	Erythroxylum_deciduum1	Erythroxylum_deciduumDichomeris_sp.9	O	1	1	1.1	4.6	5	690.0	50	0	0
PNB	257	16/02/11	rainy	-15.73944	-47.98528	Erythroxylum_tortuosum	1	Dichomeris_sp.4	Erythroxylum_tortuosum1	Erythroxylum_tortuosumDichomeris_sp.4	O	1	1	0.4	18.6	3	186.0	0	0	0
JBB	258	22/02/11	rainy	-15.87385	-47.8257	Kielmeyera_abdita	1	Megalopyge_braulio	Kielmeyera_abdita1	Kielmeyera_abditaMegalopyge_braulio	P	1	0	0.5	10.9	3	163.5	0	0	0
JBB	258	22/02/11	rainy	-15.87385	-47.8257	Roupala_montana	2	Eomichla_sp.	Roupala_montana2	Roupala_montanaEomichla_sp.	M	4	1	1	9.6	3	192.0	0	0	0
JBB	258	22/02/11	rainy	-15.87385	-47.8257	Caryocar_brasiliensis	1	Megalopyge_radiata	Caryocar_brasiliensis1	Caryocar_brasiliensisMegalopyge_radiata	P	1	0	2.5	10.5	5	2625.0	0	0	0
JBB	258	22/02/11	rainy	-15.87385	-47.8257	Vochysia_elliptica	1	Stenalcidia_sp.	Vochysia_elliptica1	Vochysia_ellipticaStenalcidia_sp.	NI	1	0	1.2	6.1	4	244.0	3	0	0
JBB	258	22/02/11	rainy	-15.87385	-47.8257	Solanum_sp.	1	Stenoma_sp.10	Solanum_sp.1	Solanum_sp.Stenoma_sp.10	NI	1	1	1.4	9.3	4	325.5	5	0	0
JBB	258	22/02/11	rainy	-15.87385	-47.8257	Solanum_sp.	1	Stenoma_sp.3	Solanum_sp.1	Solanum_sp.Stenoma_sp.3	NI	1	1	1.4	9.3	4	325.5	5	0	0
JBB	258	22/02/11	rainy	-15.87385	-47.8257	Roupala_montana	3	Eomichla_sp.	Roupala_montana3	Roupala_montanaEomichla_sp.	M	3	1	0.6	11.2	3	336.0	5	0	0
JBB	258	22/02/11	rainy	-15.87385	-47.8257	Chresta_sphaerocephala	1	Oecophorinae_sp.3	Chresta_sphaerocephala1	Chresta_sphaerocephalaOecophorinae_sp.3	NI	1	1	1	5.3	3	127.2	50	1	0
JBB	258	22/02/11	rainy	-15.87385	-47.8257	Roupala_montana	4	Eomichla_sp.	Roupala_montana4	Roupala_montanaEomichla_sp.	M	7	1	1.6	10.5	4	735.0	0	0	0
JBB	259	22/02/11	rainy	-15.87417	-47.82611	Roupala_montana	1	Inga_phaeocrassa	Roupala_montana1	Roupala_montanaInga_phaeocrassa	P	1	1	0.6	9.2	3	184.0	0	0	0
JBB	259	22/02/11	rainy	-15.87417	-47.82611	Smilax_campestris	1	Eucropia_VOB18747	Smilax_campestris1	Smilax_campestrisEucropia_VOB18747	P	1	0	0.3	6.5	1	13	0	0	0
JBB	259	22/02/11	rainy	-15.87417	-47.82611	Miconia_ferruginata	1	Edebessa_purens	Miconia_ferruginata1	Miconia_ferruginataEdebessa_purens	P	1	0	1.4	19.6	6	9800.0	0	0	0
JBB	260	22/02/11	rainy	-15.87444	-47.82639	Byrsonima_sp.	2	Gelechiidae_sp.82	Byrsonima_sp.2	Byrsonima_sp.Gelechiidae_sp.82	NI	1	1	1.6	10.6	5	3180.0	0	0	0
JBB	259	22/02/11	rainy	-15.87417	-47.82611	Roupala_montana	2	Eomichla_sp.	Roupala_montana2	Roupala_montanaEomichla_sp.	M	3	1	0.8	11.4	3	342.0	0	0	0
JBB	259	22/02/11	rainy	-15.87417	-47.82611	Roupala_montana	3	Eomichla_sp.	Roupala_montana3	Roupala_montanaEomichla_sp.	M	5	1	1.3	9.5	4	760.0	0	0	0
JBB	260	22/02/11	rainy	-15.87444	-47.82639	Roupala_montana	1	Eomichla_sp.	Roupala_montana1	Roupala_montanaEomichla_sp.	M	3	1	0.7	10.4	4	416.0	0	0	0
JBB	261	22/02/11	rainy	-15.87472	-47.82667	Roupala_montana	1	Eomichla_sp.	Roupala_montana1	Roupala_montanaEomichla_sp.	M	3	1	2.1	11.5	5	2300.0	0	0	0
JBB	261	22/02/11	rainy	-15.87472	-47.82667	Hancornia_speciosa	1	Inga_neospila	Hancornia_speciosa1	Hancornia_speciosaInga_neospila	P	1	1	1.9	8.7	4	696.0	60	0	0
IBGE	262	01/03/11	rainy/dry	-15.94325	-47.87725	Roupala_montana	1	Eomichla_sp.	Roupala_montana1	Roupala_montanaEomichla_sp.	M	7	1	1.5	10.3	4	515.0	0	0	0
IBGE	262	01/03/11	rainy/dry	-15.94325	-47.87725	Roupala_montana	2	Eomichla_sp.	Roupala_montana2	Roupala_montanaEomichla_sp.	M	1	1	0.5	9.5	4	427.5	0	0	0
IBGE	262	01/03/11	rainy/dry	-15.94325	-47.87725	Roupala_montana	3	Eomichla_sp.	Roupala_montana3	Roupala_montanaEomichla_sp.	M	3	1	1	10.4	3	260.0	0	0	0
IBGE	262	01/03/11	rainy/dry	-15.94325	-47.87725	Roupala_montana	4	Miresa_clarissa	Roupala_montana4	Roupala_montanaMiresa_clarissa	P	1	0	0.5	10.9	4	436.0	0	0	0
IBGE	263	01/03/11	rainy/dry	-15.94325	-47.87725	Roupala_montana	1	Eomichla_sp.	Roupala_montana1	Roupala_montanaEomichla_sp.	M	10	1	1.5	9.1	4	455.0	0	0	0
IBGE	262	01/03/11	rainy/dry	-15.94325	-47.87725	Protium_ovatum	2	Stenoma_straudingerana	Protium_ovatum2	Protium_ovatumStenoma_straudingerana	M	1	1	1.5	7.2	4	360.0	0	0	0
IBGE	262	01/03/11	rainy/dry	-15.94325	-47.87725	Protium_ovatum	1	Stenoma_straudingerana	Protium_ovatum1	Protium_ovatumStenoma_straudingerana	M	1	1	0.7	5.4	3	162.0	0	0	0
IBGE	262	01/03/11	rainy/dry	-15.94325	-47.87725	Qualea_parviflora	1	Pococera_oeredella	Qualea_parviflora1	Qualea_parvifloraPococera_oeredella	P	1	1	3	6.5	4	650.0	0	0	0
IBGE	263	01/03/11	rainy/dry	-15.94361	-47.8775	Siphoneugenia_densiflora	1	Gelechiidae_sp.84	Siphoneugenia_densiflora1	Siphoneugenia_densifloraGelechiidae_sp.84	NI	1	1	0.7	7.9	2	79	0	0	0
IBGE	263	01/03/11	rainy/dry	-15.94361	-47.8775	Roupala_montana	2	Eomichla_sp.	Roupala_montana2	Roupala_montanaEomichla_sp.	M	50	1	0.8	10.6	4	742.0	0	0	0
IBGE	263	01/03/11	rainy/dry	-15.94361	-47.8775	Roupala_montana	3	Eomichla_sp.	Roupala_montana3	Roupala_montanaEomichla_sp.	M	14	1	1.75	10.6	4	1040.0	0	0	0
IBGE	263	01/03/11	rainy/dry	-15.94361	-47.8775	Roupala_montana	4	Eomichla_sp.	Roupala_montana4	Roupala_montanaEomichla_sp.	M	7	1	1.7	11.3	5	1695.0	0	0	0
IBGE	263	01/03/11	rainy/dry	-15.94361	-47.8775	Protium_ovatum	1	Stenoma_straudingerana	Protium_ovatum1	Protium_ovatumStenoma_straudingerana	M	1	1	1.3	7	3	210.0	0	0	0
MARINHA	264	15/03/11	rainy/dry	-16.01645	-47.91525	Stryphnodendron_adstringens	1	Ophiolechia_contrasta	Stryphnodendron_adstringens1	Stryphnodendron_adstringensOphiolechia_contrasta	M	1	1	0.9	9.3	3	215.1	50	0	0
MARINHA	264	15/03/11	rainy/dry	-16.01645	-47.91525	Stryphnodendron_adstringens	2	Hallonympha_paucipuncta	Stryphnodendron_adstringens2	Stryphnodendron_adstringensHallonympha_paucipuncta	P	1	0	1.5	11.58	4	636.9	60	0	0
MARINHA	264	15/03/11	rainy/dry	-16.01645	-47.91525	Banisteriopsis_campestris	1	Hallonympha_paucipuncta	Banisteriopsis_campestris1	Banisteriopsis_campestrisHallonympha_paucipuncta	P	1	0	0.9	5	3	125.0	4	0	0
MARINHA	264	15/03/11	rainy/dry	-16.01645	-47.91525	Maprounea_guianensis	1	Deuterollyta_chrysoderas	Maprounea_guianensis1	Maprounea_guianensisDeuterollyta_chrysoderas	M	2	1	1.5	5.76	4	460.8	3	0	0
MARINHA	264	15/03/11	rainy/dry	-16.01645	-47.91525	Galactia_sp.	1	Hallonympha_paucipuncta	Galactia_sp.1	Galactia_sp.Hallonympha_paucipuncta	P	1	0	0.2	6.6	3	66.0	0	0	0
MARINHA	265	15/03/11	rainy/dry	-16.01611	-47.915	Galactia_sp.	1	Fregela_semiluna	Galactia_sp.1	Galactia_sp.Fregela_semiluna	P	1	0	0.5	5.4	3	97.2	0	0	0
MARINHA	265	15/03/11	rainy/dry	-16.01611	-47.915	Qualea_multiflora	1	Compsolechia_sp.1	Qualea_multiflora1	Qualea_multifloraCompsolechia_sp.1	P	1	1	3	8.7	4	304.5	0	0	0
MARINHA	265	15/03/11	rainy/dry	-16.01611	-47.915	Roupala_montana	1	Phycitinae_sp.20	Roupala_montana1	Roupala_montanaPhycitinae_sp.20	NI	1	1	0.5	13.1	3	301.3	50	0	0
CO	266	23/03/11	rainy/dry	-15.7775	-47.85722	Qualea_grandiflora	1	Gelechiidae_sp.86	Qualea_grandiflora1	Qualea_grandifloraGelechiidae_sp.86	NI	1	1	1.2	14	4	980.0	20	0	0
CO	266	23/03/11	rainy/dry	-15.7775	-47.85722	Symplocos_sp.	1	Phycitinae_sp.19	Symplocos_sp.1	Symplocos_sp.Phycitinae_sp.19	P	7	1	0.4	6.6	4	462.0	20	0	0
CO	266	23/03/11	rainy/dry	-15.7775	-47.85722	Erythroxylum_deciduum	1	Dichomeris_sp.	Erythroxylum_deciduum1	Erythroxylum_deciduumDichomeris_sp.	P	1	1	1.2	6.3	5	1008.0	0	0	0
CO	267	23/03/11	rainy/dry	-15.77722	-47.85694	Symplocos_sp.	2	Phycitinae_sp.19	Symplocos_sp.2	Symplocos_sp.Phycitinae_sp.19	P	2	1	0.3	7	2	42.0	0	0	0
CO	267	23/03/11	rainy/dry	-15.77722	-47.85694	Symplocos_sp.	1	Phycitinae_sp.19	Symplocos_sp.1	Symplocos_sp.Phycitinae_sp.19	P	1	1	0.9	8.7	4	435.0	0	0	0
CO	267	23/03/11	rainy/dry	-15.77722	-47.85694	Dalechampia_caperonioides	1	Dynamine_agacles	Dalechampia_caperonioides1	Dalechampia_caperonioidesDynamine_agacles	M	1	0	0.6	3.5	3	52.5	0	0	0
CO	268	23/03/11	rainy/dry	-15.77667	-47.856667	Myrsine_guianensis	1	Dichomeris_sp.	Myrsine_guianensis1	Myrsine_guianensisDichomeris_sp.	P	1	1	0.6	8.4	4	336.0	20	0	0
JBB	269	29/03/11	rainy/dry	-15.55227	-47.82632	Aspidosperma_macrocarpon	1	Diaphania_sp.1	Aspidosperma_macrocarpon1	Aspidosperma_macrocarponDiaphania_sp.1	M	1	1	0.9	19.0	3	380	10	0	0
JBB	269	29/03/11	rainy/dry	-15.55227	-47.82632	Myrcia_linearifolia	1	Lethata_sp.2	Myrcia_linearifolia1	Myrcia_linearifoliaLethata_sp.2	NI	1	1	0.3	1.8	7	1809.0	0	0	0
JBB	269	29/03/11	rainy/dry	-15.55227	-47.82632	leguminosa_peluda	1	Phidotricha_erigens	leguminosa_peluda1	leguminosa_peludaPhidotricha_erigens	P	1	1	0.6	10.4	4	416.0	10	0	0
JBB	269	29/03/11	rainy/dry	-15.5725	-47.82667	Protium_ovatum	1	Stenoma_straudingerana	Protium_ovatum1	Protium_ovatumStenoma_straudingerana	M	1	1	1.3	5.2	4	468.0	0	0	0
JBB	270	29/03/11	rainy/dry	-15.5725	-47.82667	Byrsonima_coccolobifolia	1	Euphaneta_divisa	Byrsonima_coccolobifolia1	Byrsonima_coccolobifoliaEuphaneta_divisa	M	1	1	0.2	13.7	2	137.0	0	0	0
JBB	270	29/03/11	rainy/dry	-15.5725	-47.82667	Protium_ovatum	1	Dalcera_abrasa	Protium_ovatum1	Protium_ovatumDalcera_abrasa	P	1	0	0.5	6	3	180.0	0	0	0
JBB	270	29/03/11	rainy/dry	-15.5725	-47.82667	Banisteriopsis_sp.	1	Megalopyge_lanata	Banisteriopsis_sp.1	Banisteriopsis_sp.Megalopyge_lanata	P	1	0	1.4	7.4	5	1480	20	1	1
JBB	271	29/03/11	rainy/dry	-15.57278	-47.82694	Myrsine_guianensis	1	Elbella_luteizona	Myrsine_guianensis1	Myrsine_guianensisElbella_luteizona	P	1	1	2	6.9	5	1242.0	5	0	0
JBB	271	29/03/11	rainy/dry	-15.57278	-47.82694	Roupala_montana	1	Chlamydastis_platyspora	Roupala_montana1	Roupala_montanaChlamydastis_platyspora	M	1	1	1.5	13.1	4	419.2	0	0	0
JBB	271	29/03/11	rainy/dry	-15.57278	-47.82694	Roupala_montana	2	Eomichla_sp.	Roupala_montana2	Roupala_montanaEomichla_sp.	M	5	1	1.65	12.8	5	1408.0	0	0	0
JBB	271	29/03/11	rainy/dry	-15.57278	-47.82694	Protium_ovatum	1	Stenoma_straudingerana	Protium_ovatum1	Protium_ovatumStenoma_straudingerana	M	1	1	1	7.5	3	187.5	0	0	0
JBB	272	30/03/11	rainy/dry	-15.57306	-47.82722	Tocoyena_formosa	1	Pseudasellodes_platygymma	Tocoyena_formosa1	Tocoyena_formosaPseudasellodes_platygymma	M	1	0	1.3	15	2	150.0	0	0	0
JBB	272	30/03/11	rainy/dry	-15.57306	-47.82722	Protium_ovatum	1	Stenoma_straudingerana	Protium_ovatum1	Protium_ovatumStenoma_straudingerana	M	1	1	1.2	11.9	4	595.0	0	0	0
JBB	272	30/03/11	rainy/dry	-15.57306	-47.82722	Maprounea_guianensis	1	Deuterollyta_chrysoderas	Maprounea_guianensis1	Maprounea_guianensisDeuterollyta_chrysoderas	M	3	1	1	4.7	3	84.6	0	0	0
JBB	272	30/03/11	rainy/dry	-15.57306	-47.82722	Myrsine_guianensis	1	Elbella_luteizona	Myrsine_guianensis1	Myrsine_guianensisElbella_luteizona	P	2	1	1.47	8.5	4	850.0	0	0	0
JBB	272	30/03/11	rainy/dry	-15.57306	-47.82722	Esenbeckia_pumila	1	Stenoma_straudingerana	Esenbeckia_pumila1	Esenbeckia_pumilaStenoma_straudingerana	M	1	1	0.5	16	3	256.0	0	0	0
JBB	273	30/03/11	rainy/dry	-15.57333	-47.8275	Myrsine_guianensis	1	Elbella_luteizona	Myrsine_guianensis1	Myrsine_guianensisElbella_luteizona	P	1	1	1.8	7	3	210.0	0	0	0
JBB	273	30/03/11	rainy/dry	-15.57333	-47.8275	Byrsonima_coccolobifolia	1	Podalia_annulipes	Byrsonima_coccolobifolia1	Byrsonima_coccolobifoliaPodalia_annulipes	P	1	0	1	9.06	3	181.2	0	0	0
JBB	274	30/03/11	rainy/dry	-15.57361	-47.82778	Byrsonima_coccolobifolia	1	Cerconota_achatina	Byrsonima_coccolobifolia1	Byrsonima_coccolobifoliaCerconota_achatina	O	1	1	1.7	12.9	4	516	0	0	0
JBB	274	30/03/11	rainy/dry	-15.57361	-47.82778	Miconia_ferruginata	1	Eucropia_VOB18747	Miconia_ferruginata1	Miconia_ferruginataEucropia_VOB18747	P	1	0	3	15.5	7	23250.0	20	0	0
JBB	274	30/03/11	rainy/dry	-15.57361	-47.82778	Connarus_fulvus	1	Elbella_azeta	Connarus_fulvus1	Connarus_fulvusElbella_azeta	P	1	1	1.43	8.5	4	714.0	0	0	0
JBB	274	30/03/11	rainy/dry	-15.57361	-47.82778	Tocoyena_formosa	1	Pseudasellodes_platygymma	Tocoyena_formosa1	Tocoyena_formosaPseudasellodes_platygymma	M	1	0	0.88	13	3	169.0	0	0	0
JBB	274	30/03/11	rainy/dry	-15.57361	-47.82778	Periandra_sp.	1	Inga_phaeocrassa	Periandra_sp.1	Periandra_sp.Inga_phaeocrassa	P	1	1	0.3	4.4	4	17.6	0	0	0
JBB	274	30/03/11	rainy/dry	-15.57361	-47.82778	Protium_ovatum	1	Stenoma_straudingerana	Protium_ovatum1	Protium_ovatumStenoma_straudingerana	M	1	1	0.6	4.4	3	66.0	0	0	0
JBB	274	30/03/11	rainy/dry	-15.57361	-47.82778	Aspidosperma_macrocarpon	1	Diaphania_sp.1	Aspidosperma_macrocarpon1	Aspidosperma_macrocarponDiaphania_sp.1	M	1	1	1.5	15.4	4	924	0	0	0
JBB	275	30/03/11	rainy/dry	-15.57389	-47.82806	Caryocar_brasiliensis	1	Edebessa_purens	Caryocar_brasiliensis1	Caryocar_brasiliensisEdebessa_purens	P	1	0	1.5	12.2	4	610.0	0	0	0
JBB	275	30/03/11	rainy/dry	-15.57389	-47.82806	Byrsonima_pachyphylla	1	Gonioterma_exquisita	Byrsonima_pachyphylla1	Byrsonima_pachyphyllaGonioterma_exquisita	O	8	1	1.3	10.4	3	208.0	0	0	0
JBB	275	30/03/11	rainy/dry	-15.57389	-47.82806	Protium_ovatum	1	Stenoma_straudingerana	Protium_ovatum1	Protium_ovatumStenoma_straudingerana	M	1	1	1	7.4	3	148.0	0	0	0
JBB	275	30/03/11	rainy/dry	-15.57389	-47.82806	Andira_humilis	3	Antaeotricha_sp.17	Andira_humilis3	Andira_humilisAntaeotricha_sp.17	O	2	1	0.4	5.5	3	165.0	0	0	0
JBB	275	30/03/11	rainy/dry	-15.57389	-47.82806	Byrsonima_coccolobifolia	1	Gonioterma_exquisita	Byrsonima_coccolobifolia1	Byrsonima_coccolobifoliaGonioterma_exquisita	O	1	1	0.5	13.0	2	65.0	0	0	0
